# Supplementary material for: Barley heads east: Genetic analyses reveal routes of spread through diverse Eurasian landscapes
Source: PLoS One. 2018 Jul 18;13(7):e0196652. doi: 10.1371/journal.pone.0196652 (PMC6051582; doi:10.1371/journal.pone.0196652)
Supplement: S1 Table — Included in this study were 351 vulgare, 142 spontaneum and 23 agriocrithon accessions. - Data concerning collection location, date of collection and taxon designation are as provided by the germplasm collections from which they were sourced. - Germplasm collections: ICARDA: International Center for Agricultural Research in the Dry Areas, Beirut, Lebanon; IPK: Leibniz Institute of Plant Genetics and Crop Plant Research (IPK), Stadt Seeland, Germany; JIC: John Innes Centre, Norwich, UK; NordGen: Nordic Genetic Resource Centre, Alnarp, Sweden; NSGC: National Small Grains Research Facility, Idaho, USA; SCRI: Scottish Crop Research Institute (now the James Hutton Institute), Invergowrie, Scotland, UK; VIR: NI Vavilov Research Institute of Plant Industry, Saint-Petersburg, Russia. - Genepool designation—K = 3, K = 8: Genepool with the highest proportional membership (>50%) ascribed in the K = 3 and K = 8 models using InStruct. - Caryopis and row type–data was obtained from the germplasm collections from which they were sourced, and by visual inspection. - VRN-H1 multiplex assay for SGH - 1A, 5C = W; 1B, S = S. See S1 Text and [4]. - ZCCT—VRN-H2 locus. 1 = presence of all 3 ZCCT genes (SGH = W), 0 = absence of 3 ZCCT genes (SGH = S). See S1 Text and [5]. - Determination of SGH—If a spring allele is observed in either the VRN-H1 multiplex assay and/or ZCCT (VRN-H2 locus) assay, the predicted SGH = spring (S). Both assays need to return a winter allele for SGH = winter (W) [4]. - PPD-H1- Identity of the causative SNP of the photoperiod response gene PPD-H, identified using Sanger sequencing or KASPar genotyping. C = wild type, flowering promoted in response to long days; T = mutant type, flowering not promoted in response to long days [3]. See S1 Text. - Abbreviations: ND: not determined; SGH: seasonal growth habit; S: spring; W: winter. (XLSX) [file pone.0196652.s004.xlsx]

## Sheet: S1Table_Accessions
Accession	Taxon	Short taxon	GermplasmBank	Source No.	Collection year	Latitude	Longitude	Altitude (m)	Country	State	Locality	K=3	K=8	Caryopsis	Row Type	ZCCT	VRN-H1 Mpx	Predicted SGH	PPD-H1 SNP
4052	Hordeum vulgare subsp. spontaneum	spontaneum	IPK	HOR 2514	-	30	77		IND			1	1	Hulled	6	ND	ND	ND	ND
4061	Hordeum vulgare subsp. spontaneum	spontaneum	IPK	HOR 2688	1952	32.19	48.24		IRN		Susa, 118 km von Ahwaz	1	1	Hulled	6	ND	ND	ND	C
4058	Hordeum vulgare subsp. spontaneum	spontaneum	IPK	HOR 2685	1952	32.2	48.28		IRN		In der Nähe von Shush, Farm Hossein Abad	1	1	Hulled	6	ND	ND	ND	C
4064	Hordeum vulgare subsp. spontaneum	spontaneum	IPK	HOR 2691	1952	32.2	48.28		IRN		Farm Hossein Abad, 116 km von Ahwaz	1	1	Hulled	6	ND	ND	ND	C
4063	Hordeum vulgare subsp. spontaneum	spontaneum	IPK	HOR 2690	1952	32.2	48.28		IRN		Farm Hossein Abad, 116 km von Ahwaz	1	1	Hulled	6	ND	ND	ND	ND
4057	Hordeum vulgare subsp. spontaneum	spontaneum	IPK	HOR 2684	1952	32.2	48.28		IRN		In der Nähe von Shush, Farm Hossein Abad	1	1	Hulled	6	ND	ND	ND	T
4053	Hordeum vulgare subsp. spontaneum	spontaneum	IPK	HOR 2680	1952	36.3	48.42		IRN		Agajari Ölfelder (Behbahan-Kalafabad)	1	1	Hulled	6	ND	ND	ND	T
4059	Hordeum vulgare subsp. spontaneum	spontaneum	IPK	HOR 2686	1952	31.33	48.69		IRN		Ahwaz, Versuchsfeld	1	1	Hulled	6	ND	ND	ND	ND
4055	Hordeum vulgare subsp. spontaneum	spontaneum	IPK	HOR 2682	1952	31.94	49.3		IRN		26 km von Masjed-Suleiman nach Shushtar und Dezful	1	1	Hulled	6	ND	ND	ND	C
4054	Hordeum vulgare subsp. spontaneum	spontaneum	IPK	HOR 2681	1952	31.94	49.3		IRN		26 km von Masjed-Suleiman nach Shushtar und Dezful	1	1	Hulled	6	ND	ND	ND	ND
4056	Hordeum vulgare subsp. spontaneum	spontaneum	IPK	HOR 2683	1952	31.94	49.3		IRN		26 km von Masjed-Suleiman nach Shushtar und Dezful	1	1	Hulled	6	ND	ND	ND	ND
4040	Hordeum vulgare subsp. spontaneum	spontaneum	IPK	HOR 11183	-	36.38	42.45		IRQ		in der Nähe von Tell Afar, Feldrand, Nord-Irak	1	1	Hulled	6	ND	ND	ND	ND
4038	Hordeum vulgare subsp. spontaneum	spontaneum	IPK	HOR 10978	-	37.27	68.24		TJK		Kutorbulak ca. 10 km östlich von Saartuz, Felshang. Südteil der Bergkette Chodzakazian, Südwest-Tadzikistan	1	1	Hulled	6	ND	ND	ND	C
4031	Hordeum vulgare subsp. spontaneum	spontaneum	IPK	HOR 10047	1983	38.55	68.8		TJK		Dusanbe, Botanischer Garten, W	1	1	Hulled	6	ND	ND	ND	C
4037	Hordeum vulgare subsp. spontaneum	spontaneum	IPK	HOR 10977	-	40	69		TJK		Westteil des Gebirges Mogol-Tau ca. 17 km westlich von Leninabad, Nord-Tadzikistan	1	1	Hulled	6	ND	ND	ND	C
4035	Hordeum vulgare subsp. spontaneum	spontaneum	IPK	HOR 10975	1990	40.52	69.33		TJK		Kislak Celata ca. 15 km nordöstlich von Buston, Vorberge des Gebirges Kuraminskij Chrebet, Nord-Tadzikistan, südwestlicher Ausläufer des T'an-San'	1	1	Hulled	6	ND	ND	ND	C
4036	Hordeum vulgare subsp. spontaneum	spontaneum	IPK	HOR 10976	-	40.52	69.33		TJK		Kislak Celata ca. 15 km nordöstlich von Buston, Vorberge des Gebirges Kuraminskij Chrebet, Nord-Tadzikistan, südwestlicher Ausläufer des T'an-San'	1	1	Hulled	6	ND	ND	ND	C
4083	Hordeum vulgare subsp. spontaneum	spontaneum	IPK	HOR 8892	-	37.97	57.59		TKM		Kopet-Dag	1	1	Hulled	6	ND	ND	ND	ND
4067	Hordeum vulgare subsp. spontaneum	spontaneum	IPK	HOR 2694	1958	37.92	58.09		TKM		Firuza valley	1	1	Hulled	6	ND	ND	ND	C
4077	Hordeum vulgare subsp. spontaneum	spontaneum	IPK	HOR 4853	1960	37.65	58.4		TKM		Gaudan	1	1	Hulled	6	ND	ND	ND	ND
4066	Hordeum vulgare subsp. spontaneum	spontaneum	IPK	HOR 2693	1958	37.83	58.43		TKM		Pervomajskoje, near village	1	1	Hulled	6	ND	ND	ND	ND
4026	Hordeum vulgare subsp. spontaneum	spontaneum	IPK	HOR 10037	-	40	60		TKM			1	1	Hulled	6	ND	ND	ND	C
4068	Hordeum vulgare subsp. spontaneum	spontaneum	IPK	HOR 2696	1958	40	60		TKM		Chimen-i-beed, railway station	1	1	Hulled	6	ND	ND	ND	C
4080	Hordeum vulgare subsp. spontaneum	spontaneum	IPK	HOR 4894	-	40	60		TKM			1	1	Hulled	6	ND	ND	ND	ND
4069	Hordeum vulgare subsp. spontaneum	spontaneum	IPK	HOR 2698	1958	35.29	62.39		TKM		Morgunovka to Kushka, road	1	1	Hulled	6	ND	ND	ND	ND
4071	Hordeum vulgare subsp. spontaneum	spontaneum	IPK	HOR 2702	1958	35.29	62.39		TKM		Morgunovka, N, at Zeleny Klin	1	1	Hulled	6	ND	ND	ND	ND
4072	Hordeum vulgare subsp. spontaneum	spontaneum	IPK	HOR 2704	1958	35.65	62.54		TKM		Kala-i-Mor, irrigation canals	1	1	Hulled	6	ND	ND	ND	ND
4073	Hordeum vulgare subsp. spontaneum	spontaneum	IPK	HOR 2707	1958	35.65	62.54		TKM		Kala-i-Mor	1	1	Hulled	6	ND	ND	ND	ND
4074	Hordeum vulgare subsp. spontaneum	spontaneum	IPK	HOR 2709	1958	35.65	62.54		TKM		Kala-i-Mor	1	1	Hulled	6	ND	ND	ND	ND
4075	Hordeum vulgare subsp. spontaneum	spontaneum	IPK	HOR 2714	1958	35.65	62.54		TKM		Kala-i-Mor, Kushka river valley	1	1	Hulled	6	ND	ND	ND	ND
4070	Hordeum vulgare subsp. spontaneum	spontaneum	IPK	HOR 2700	1958	36.04	62.74		TKM		Kushka river valley betw. Kush	1	1	Hulled	6	ND	ND	ND	ND
4027	Hordeum vulgare subsp. spontaneum	spontaneum	IPK	HOR 10038	-	41	64		UZB			1	1	Hulled	6	ND	ND	ND	C
4029	Hordeum vulgare subsp. spontaneum	spontaneum	IPK	HOR 10040	-	41	64		UZB			1	1	Hulled	6	ND	ND	ND	ND
3836	Hordeum vulgare subsp. spontaneum	spontaneum	JIC	4439	-	35	71		AFG			1	1	Hulled	6	ND	ND	ND	T
3809	Hordeum vulgare subsp. spontaneum	spontaneum	JIC	3737	-	42	45		RUS			1	1	Hulled	6	ND	ND	ND	ND
3811	Hordeum vulgare subsp. spontaneum	spontaneum	JIC	3739	-	42	45		RUS			1	1	Hulled	6	ND	ND	ND	ND
3812	Hordeum vulgare subsp. spontaneum	spontaneum	JIC	3740	-	42	45		RUS			1	1	Hulled	6	ND	ND	ND	ND
3814	Hordeum vulgare subsp. spontaneum	spontaneum	JIC	3742	-	42	45		RUS			1	1	Hulled	6	ND	ND	ND	ND
3951	Hordeum vulgare subsp. spontaneum	spontaneum	NSGC	PI 366446	1965	34.35	62.2		AFG		Heart	1	1	Hulled	6	ND	ND	ND	ND
680	Hordeum vulgare subsp. spontaneum	spontaneum	NSGC	PI 366431	1960	32.62	62.92	1128	AFG		11 km north of Chekao	1	1	Hulled	6	1	1A	W	C
667	Hordeum vulgare subsp. spontaneum	spontaneum	NSGC	PI 212306	1953	35.73	63.98	896	AFG		50 mi. southwest of Maimana, Maimana Province.	1	1	Hulled	6	1	1A	W	C
3936	Hordeum vulgare subsp. spontaneum	spontaneum	NSGC	PI 212305	1953	37	66		AFG		Jowzjan Afghanistan	1	1	Hulled	6	ND	ND	ND	ND
670	Hordeum vulgare subsp. spontaneum	spontaneum	NSGC	PI 227019	1955	31.85	48.9	244	IRN		15 mi. south of Shushtar	1	1	Hulled	6	1	S	S	C
3952	Hordeum vulgare subsp. spontaneum	spontaneum	NSGC	PI 401367	1972	30.5	50		IRN		Khuzestan	1	1	Hulled	6	ND	ND	ND	ND
675	Hordeum vulgare subsp. spontaneum	spontaneum	NSGC	PI 268242	1960	30.28	57.08	1762	IRN		American Hospital Compound, Kerman	1	1	Hulled	6	1	5C	W	C
682	Hordeum vulgare subsp. spontaneum	spontaneum	NSGC	PI 401370	1972	35.98	59.48	1400	IRN		Delbaran, small village 60 km from Mashad, toward Sabsevar.	1	1	Hulled	6	1	1A	W	C
3943	Hordeum vulgare subsp. spontaneum	spontaneum	NSGC	PI 253933	1958	36.19	44.01		IRQ		Arbil	1	1	Hulled	6	ND	ND	ND	ND
668	Hordeum vulgare subsp. spontaneum	spontaneum	NSGC	PI 219796	1954	36.4	44.15	915	IRQ		4 km west of Salahadin	1	1	Hulled	6	1	5C	W	C
673	Hordeum vulgare subsp. spontaneum	spontaneum	NSGC	PI 254894	1958	35.03	45.72	552	IRQ		58 km south of Arbet.	1	1	Hulled	6	1	5C	W	C
678	Hordeum vulgare subsp. spontaneum	spontaneum	NSGC	PI 293411	1962	37.65	69.1	591	TJK		Teshrabad (Tash Rabat)	1	1	Hulled	6	1	1A	W	C
685	Hordeum vulgare subsp. spontaneum	spontaneum	NSGC	PI 651223	2004	38.16	69.58	1035	TJK		Fields of Oftobruya village 7 km from Chilcha village.	1	1	Hulled	6	1	1A	W	C
3947	Hordeum vulgare subsp. spontaneum	spontaneum	NSGC	PI 293405	1960	37.7	58.4		TKM			1	1	Hulled	6	ND	ND	ND	ND
686	Hordeum vulgare subsp. spontaneum	spontaneum	NSGC	PI 651248	2002	35.79	61.46	756	TKM			1	1	Hulled	6	1	1A	W	C
674	Hordeum vulgare subsp. spontaneum	spontaneum	NSGC	PI 264220	1958	39.67	31.17		TUR			1	1	Hulled	6	1	5C	W	C
683	Hordeum vulgare subsp. spontaneum	spontaneum	NSGC	PI 466646	-	39	35		TUR		Station 8	1	1	Hulled	6	1	1A	W	C
684	Hordeum vulgare subsp. spontaneum	spontaneum	NSGC	PI 466653	-	39	35		TUR		Station 8	1	1	Hulled	6	1	1A	W	C
688	Hordeum vulgare subsp. spontaneum	spontaneum	NSGC	PI 662138	2005	36.85	40.02	360	TUR		Urfakapi, SE Ceylanpinar Farm	1	1	Hulled	6	ND	1A	ND	C
3961	Hordeum vulgare subsp. spontaneum	spontaneum	NSGC	PI 554428	1984	40.65	43.1		TUR		Kars	1	1	Hulled	6	ND	ND	ND	ND
3855	Hordeum vulgare subsp. spontaneum	spontaneum	SCRI	30 181178	-	33.42	46.28		IRN		Station 7	1	1	Hulled	6	ND	ND	ND	C
3851	Hordeum vulgare subsp. spontaneum	spontaneum	SCRI	26 181164	-	33.7	46.33		IRN		Station 10	1	1	Hulled	6	ND	ND	ND	C
3852	Hordeum vulgare subsp. spontaneum	spontaneum	SCRI	27 181170	-	33.7	46.33		IRN		Station 10	1	1	Hulled	6	ND	ND	ND	C
3854	Hordeum vulgare subsp. spontaneum	spontaneum	SCRI	29 181174	-	33.7	46.33		IRN		Station 10	1	1	Hulled	6	ND	ND	ND	C
3850	Hordeum vulgare subsp. spontaneum	spontaneum	SCRI	23 181156	-	34	46.39		IRN		Station 6	1	1	Hulled	6	ND	ND	ND	C
3849	Hordeum vulgare subsp. spontaneum	spontaneum	SCRI	22 180072	-	33.3	48.27		IRN		Loreson, 35 Km S of llam on rocky slope	1	1	Hulled	6	ND	ND	ND	C
3857	Hordeum vulgare subsp. spontaneum	spontaneum	SCRI	39 181594	-	34.33	49.83		IRN		Markazi, Arak town, Sherodi Street between train station and city center	1	1	Hulled	6	ND	ND	ND	C
3899	Hordeum vulgare subsp. spontaneum	spontaneum	SCRI	268 466606	-	32	53		IRN		Station 6.	1	1	Hulled	6	ND	ND	ND	C
3847	Hordeum vulgare subsp. spontaneum	spontaneum	SCRI	4 181595	-	35.57	42.73		IRQ		Mosul, 20 Km S Al Hatra junction, Mosul road	1	1	Hulled	6	ND	ND	ND	C
3848	Hordeum vulgare subsp. spontaneum	spontaneum	SCRI	14 181606	-	33	44		IRQ			1	1	Hulled	6	ND	ND	ND	C
3864	Hordeum vulgare subsp. spontaneum	spontaneum	SCRI	81 181697	-	36.97	37.13		TUR		Gaziantep,2 Km road from Burc to Kurum, 4 Km from Buruc and 2 Km to left	1	1	Hulled	6	ND	ND	ND	C
3861	Hordeum vulgare subsp. spontaneum	spontaneum	SCRI	68 181684	-	36.76	37.63		TUR		Gaziantep, Asmacik village, 30 Km before the village from south (Old name is Tirkalik)	1	1	Hulled	6	ND	ND	ND	C
3862	Hordeum vulgare subsp. spontaneum	spontaneum	SCRI	70 181686	-	36.84	37.69		TUR		Gaziantep, between Duzbair and Tasli,1 Km before Tasli	1	1	Hulled	6	ND	ND	ND	C
3871	Hordeum vulgare subsp. spontaneum	spontaneum	SCRI	137 245739	-	36.92	39.91		TUR		Urfa, Ceylanpinar	1	1	Hulled	6	ND	ND	ND	C
3858	Hordeum vulgare subsp. spontaneum	spontaneum	SCRI	60 181267	-	38.13	40.95		TUR		Gaziantep, Kilis	1	1	Hulled	6	ND	ND	ND	C
640	Hordeum vulgare subsp. vulgare f. agriocrithon	agriocrithon	IPK	HOR 10286	1938/39	41	64		UZB			1	1	ND	6	1	1A	W	C
4030	Hordeum vulgare subsp. spontaneum	spontaneum	IPK	HOR 10041	-	40.5	47.5		AZE			1	2	Hulled	6	ND	ND	ND	C
4078	Hordeum vulgare subsp. spontaneum	spontaneum	IPK	HOR 4854	1960	41.15	48.97		AZE		Takhta-Bazar	1	2	Hulled	6	ND	ND	ND	ND
4082	Hordeum vulgare subsp. spontaneum	spontaneum	IPK	HOR 8856	-	40.4	49.88		AZE		Baku, cemetery	1	2	Hulled	6	ND	ND	ND	ND
4043	Hordeum vulgare subsp. spontaneum	spontaneum	IPK	HOR 12753	-	34.99	32.9		CYP		S-Zypern, b. Kakopetria	1	2	Hulled	6	ND	ND	ND	C
4081	Hordeum vulgare subsp. spontaneum	spontaneum	IPK	HOR 8266	1977	34.78	32.92		CYP		Limassol, Apollo temple	1	2	Hulled	6	ND	ND	ND	ND
4039	Hordeum vulgare subsp. spontaneum	spontaneum	IPK	HOR 11017	-	35.25	24.75		GRC	Crete	Hanya	1	2	Hulled	6	ND	ND	ND	C
4034	Hordeum vulgare subsp. spontaneum	spontaneum	IPK	HOR 10924	-	39.2	26		GRC	Lesbos	Lesbos, Plagia	1	2	Hulled	6	ND	ND	ND	C
4051	Hordeum vulgare subsp. spontaneum	spontaneum	IPK	HOR 2339	-	31.5	34.75		ISR		Palestina	1	2	Hulled	6	ND	ND	ND	C
3813	Hordeum vulgare subsp. spontaneum	spontaneum	JIC	3741	-	42	45		RUS			1	2	Hulled	6	ND	ND	ND	ND
652	Hordeum vulgare subsp. spontaneum	spontaneum	NordGen	NGB7316	1986	35	33		CYP			1	2	Hulled	6	ND	ND	ND	ND
679	Hordeum vulgare subsp. spontaneum	spontaneum	NSGC	PI 293413	1961	40.5	47		AZE		Takhta-Bazar	1	2	Hulled	6	1	1A	W	C
676	Hordeum vulgare subsp. spontaneum	spontaneum	NSGC	PI 268243	1960	33.55	46.22	981	IRN		35 km south of Ilam	1	2	Hulled	6	ND	1A	ND	C
681	Hordeum vulgare subsp. spontaneum	spontaneum	NSGC	PI 401366	1965	29.72	51.78	1277	IRN		Between Shiraz and Kazerum, Tangeh-bolhayat.	1	2	Hulled	6	1	1A	W	C
3960	Hordeum vulgare subsp. spontaneum	spontaneum	NSGC	PI 531853	1983	32.56	35.32		ISR		Northern Israel Yizre'el, Samarian Mountains	1	2	Hulled	6	ND	ND	ND	ND
3950	Hordeum vulgare subsp. spontaneum	spontaneum	NSGC	PI 296926	-	32.71	35.57		ISR		Northern Israel Kinneret	1	2	Hulled	6	ND	ND	ND	ND
3958	Hordeum vulgare subsp. spontaneum	spontaneum	NSGC	PI 420917	-	31.18	35.7		JOR		Inside castle at Karak	1	2	Hulled	6	ND	ND	ND	ND
3956	Hordeum vulgare subsp. spontaneum	spontaneum	NSGC	PI 420913	-	32.65	35.72		JOR		3 km east of Um Queis	1	2	Hulled	6	ND	ND	ND	ND
3942	Hordeum vulgare subsp. spontaneum	spontaneum	NSGC	PI 236386	-	35	38		SYR			1	2	Hulled	6	ND	ND	ND	ND
3948	Hordeum vulgare subsp. spontaneum	spontaneum	NSGC	PI 293408	1960	38	55.28		TKM			1	2	Hulled	6	ND	ND	ND	ND
687	Hordeum vulgare subsp. spontaneum	spontaneum	NSGC	PI 662073	2002	38.29	56.28	823	TKM			1	2	Hulled	6	1	1A	W	C
3946	Hordeum vulgare subsp. spontaneum	spontaneum	NSGC	PI 293402	1960	38.42	56.68		TKM			1	2	Hulled	6	ND	ND	ND	ND
677	Hordeum vulgare subsp. spontaneum	spontaneum	NSGC	PI 293409	1960	39.3	63.15	178	TKM		Chandyr	1	2	Hulled	6	1	1A	ND	C
689	Hordeum vulgare subsp. spontaneum	spontaneum	NSGC	PI 662154	2005	37.19	41.29	570	TUR		8km northeast of Nusaybin Castle on Nusaybin-Midyat road	1	2	Hulled	6	1	1A	W	C
3853	Hordeum vulgare subsp. spontaneum	spontaneum	SCRI	28 181172	-	33.7	46.33		IRN		Station 10	1	2	Hulled	6	ND	ND	ND	ND
3872	Hordeum vulgare subsp. spontaneum	spontaneum	SCRI	144 268244	-	35.18	59.39		IRN		Fars, 40 Km S Dow Gonbadan	1	2	Hulled	6	ND	ND	ND	C
3877	Hordeum vulgare subsp. spontaneum	spontaneum	SCRI	156 296791	-	31.67	34.58		ISR		Ashqilon National bank/ Ashkelon Nat'l Park	1	2	Hulled	6	ND	ND	ND	C
3888	Hordeum vulgare subsp. spontaneum	spontaneum	SCRI	206 296918	-	31.5	34.75		ISR		Gypsum Quarry	1	2	Hulled	6	ND	ND	ND	C
3886	Hordeum vulgare subsp. spontaneum	spontaneum	SCRI	200 296888	-	32.1	34.78		ISR		TelAviv-Yarkon Bridge	1	2	Hulled	6	ND	ND	ND	C
3890	Hordeum vulgare subsp. spontaneum	spontaneum	SCRI	230 391101	-	32.22	34.82		ISR		Shefayim, Centrai Coastal Plain, site 1/ Yaqum, Central Coastal Plain, site 1	1	2	Hulled	6	ND	ND	ND	C
3878	Hordeum vulgare subsp. spontaneum	spontaneum	SCRI	168 296813	-	31.8	34.97		ISR		Har'el	1	2	Hulled	6	ND	ND	ND	C
3889	Hordeum vulgare subsp. spontaneum	spontaneum	SCRI	215 296945	-	31.77	35		ISR		Hartof / Hartuv	1	2	Hulled	6	ND	ND	ND	C
3884	Hordeum vulgare subsp. spontaneum	spontaneum	SCRI	193 296874	-	32.28	35		ISR		Sha'ar Ephraim Jct	1	2	Hulled	6	ND	ND	ND	C
3892	Hordeum vulgare subsp. spontaneum	spontaneum	SCRI	242 391132	-	30.92	35.05		ISR		En Yorqeam, Northern Negev Lowlands, site 2	1	2	Hulled	6	ND	ND	ND	C
3895	Hordeum vulgare subsp. spontaneum	spontaneum	SCRI	245 391135	-	30.92	35.05		ISR		En Yorqeam, Northern Negev Lowlands, site 5	1	2	Hulled	6	ND	ND	ND	ND
3894	Hordeum vulgare subsp. spontaneum	spontaneum	SCRI	244 391134	-	30.92	35.05		ISR		En Yorqeam, Northern Negev Lowlands, site 4	1	2	Hulled	6	ND	ND	ND	T
3880	Hordeum vulgare subsp. spontaneum	spontaneum	SCRI	175 296827	-	32.75	35.1		ISR		Kefar Hasadim	1	2	Hulled	6	ND	ND	ND	C
3898	Hordeum vulgare subsp. spontaneum	spontaneum	SCRI	266 466545	-	31.88	35.38		ISR		Wadi Qilt	1	2	Hulled	6	ND	ND	ND	C
3882	Hordeum vulgare subsp. spontaneum	spontaneum	SCRI	183 296843	-	32.5	35.46		ISR		Nir David	1	2	Hulled	6	ND	ND	ND	C
3881	Hordeum vulgare subsp. spontaneum	spontaneum	SCRI	176 296829	-	32.8	35.5		ISR		KefarHittim	1	2	Hulled	6	ND	ND	ND	C
3885	Hordeum vulgare subsp. spontaneum	spontaneum	SCRI	196 296879	-	32.43	35.52		ISR		Sede Eliyyahu/ Sde Eliahu	1	2	Hulled	6	ND	ND	ND	C
3896	Hordeum vulgare subsp. spontaneum	spontaneum	SCRI	262 466446	-	32.97	35.53		ISR		Rosh Pinna	1	2	Hulled	6	ND	ND	ND	C
3883	Hordeum vulgare subsp. spontaneum	spontaneum	SCRI	189 296860	-	32.72	35.55		ISR		Poriyya / Poria	1	2	Hulled	6	ND	ND	ND	C
3887	Hordeum vulgare subsp. spontaneum	spontaneum	SCRI	204 296912	-	33.25	35.55		ISR		Misgav'Am	1	2	Hulled	6	ND	ND	ND	C
3897	Hordeum vulgare subsp. spontaneum	spontaneum	SCRI	263 466470	-	33.02	35.62		ISR		Gadot	1	2	Hulled	6	ND	ND	ND	C
3866	Hordeum vulgare subsp. spontaneum	spontaneum	SCRI	107 181413	-	32.23	36.08		JOR		Mafraq, Balama in road to Mafraq	1	2	Hulled	6	ND	ND	ND	C
3859	Hordeum vulgare subsp. spontaneum	spontaneum	SCRI	61 181676	-	36.5	36.56		TUR		Gaziantep, 2 Km before Musabeyli	1	2	Hulled	6	ND	ND	ND	C
3865	Hordeum vulgare subsp. spontaneum	spontaneum	SCRI	85 181701	-	37	37.08		TUR		Gaziantep, 2 Km W Kavasak road Kuscu	1	2	Hulled	6	ND	ND	ND	C
3863	Hordeum vulgare subsp. spontaneum	spontaneum	SCRI	80 181696	-	36.97	37.09		TUR		Gaziantep,2 Km from Kara Yusuflu road to Yavuzeli	1	2	Hulled	6	ND	ND	ND	C
650	Hordeum vulgare subsp. vulgare f. agriocrithon	agriocrithon	IPK	HOR 4904	-	40.37	49.88		AZE	Baku		1	2	ND	6	1	1A	W	C
3810	Hordeum vulgare subsp. spontaneum	spontaneum	JIC	3738	-	42	45		RUS			1	3	Hulled	6	ND	ND	ND	ND
3876	Hordeum vulgare subsp. spontaneum	spontaneum	SCRI	153 293396	-	37.72	58.6		TKM		Manyah repr	1	3	Hulled	6	ND	ND	ND	C
4076	Hordeum vulgare subsp. spontaneum	spontaneum	IPK	HOR 2882	1952	32.33	48.33		IRN		45 km von Ahwaz nach Dezful	1	5	Hulled	6	ND	ND	ND	T
3901	Hordeum vulgare subsp. spontaneum	spontaneum	SCRI	308 2691	-	31.32	48.49		IRN		FAO No. 3897. Farm Hossein Abad, 116 km von Ahwaz	1	5	Hulled	6	ND	ND	ND	C
3856	Hordeum vulgare subsp. spontaneum	spontaneum	SCRI	32 181319	-	32	53		IRN			2	2	Hulled	6	ND	ND	ND	C
3808	Hordeum vulgare subsp. spontaneum	spontaneum	JIC	3736	-	42	45		RUS			2	3	Hulled	6	ND	ND	ND	ND
669	Hordeum vulgare subsp. spontaneum	spontaneum	NSGC	PI 220523	1954	36.95	65.12	366	AFG		Andkhui, Maimana	2	3	Hulled	6	1	1A	W	C
4666	Hordeum vulgare subsp. vulgare	vulgare	ICARDA	IG 20901	-	34.35	62.45	1219	AFG		Palpiri	2	3	Hulled	6	1	1A	W	C
4671	Hordeum vulgare subsp. vulgare	vulgare	ICARDA	IG 27372	-	35.7167	64.1	1220	AFG		Chechaktu	2	3	Hulled	6	1	1A	W	C
4669	Hordeum vulgare subsp. vulgare	vulgare	ICARDA	IG 27348	-	34.9361	70.07	1963	AFG		Daulatshah; Daulatabad	2	3	Hulled	6	1	1A	W	C
5236	Hordeum vulgare subsp. vulgare	vulgare	ICARDA	IG 36772	-	31.6	130.55		JPN	Kagoshima	Kagoshima-ken	2	3	Naked	6	1	1A	W	C
5239	Hordeum vulgare subsp. vulgare	vulgare	ICARDA	IG 28166	-	35.5569	133.062		JPN	Shimane	Shimane-ken	2	3	Hulled	6	1	1A	W	C
5240	Hordeum vulgare subsp. vulgare	vulgare	ICARDA	IG 28160	-	40	140.5		JPN	Akita	Akita-ken	2	3	Hulled	6	1	1B	S	C
5241	Hordeum vulgare subsp. vulgare	vulgare	ICARDA	IG 24768	-	43.05	143.183		JPN	Hokkaido	Komaba	2	3	Hulled	6	1	1A	W	C
5242	Hordeum vulgare subsp. vulgare	vulgare	ICARDA	IG 28156	-	43.3667	143.783		JPN	Hokkaido	Miyagi	2	3	Hulled	6	1	1A	W	C
5266	Hordeum vulgare subsp. vulgare	vulgare	ICARDA	IG 20948	-	51.8	107.583		RUS	Buryatia		2	3	Hulled	6	0	1B	S	ND
4981	Hordeum vulgare subsp. vulgare	vulgare	NordGen	H 7208	1986	37.9833	68.2833	870	TJK		Village Taylanabad on road S to Esanboy settlement	2	3	Hulled	ND	0	1A	S	C
4925	Hordeum vulgare subsp. vulgare	vulgare	NSGC	PI 223447	1955	37	70.8833	1525	AFG	Badakhshan	Barak	2	3	Hulled	6	1	1A	W	C
4855	Hordeum vulgare subsp. vulgare	vulgare	NSGC	PI 327842	1968	40.8756	45.1492	721	ARM	Tavus	Ijevan	2	3	Hulled	6	1	1A	W	C
4876	Hordeum vulgare subsp. vulgare	vulgare	NSGC	PI 584974	1993	42	86		CHN	Xinjiang		2	3	Hulled	6	1	1A	W	C
4874	Hordeum vulgare subsp. vulgare	vulgare	NSGC	PI 584971	1993	36	96		CHN	Qinghai		2	3	Hulled	6	0	1A	S	C
4872	Hordeum vulgare subsp. vulgare	vulgare	NSGC	PI 584960	1993	25	102		CHN	Yunnan		2	3	Hulled	6	1	1A	W	C
4807	Hordeum vulgare subsp. vulgare	vulgare	NSGC	PI 65209	1925	30.6667	104.067	499	CHN	Sichuan	small town near Chengtu	2	3	Hulled	6	1	1B	S	C
4806	Hordeum vulgare subsp. vulgare	vulgare	NSGC	PI 65199	1925	31.1	105.067	449	CHN	Sichuan	Santai, a 6-days journey from Chengtu	2	3	Hulled	6	1	1B	S	C
4773	Hordeum vulgare subsp. vulgare	vulgare	NSGC	CIho 2278	1920	29.5667	106.583	231	CHN	Sichuan	Chungking	2	3	Hulled	6	1	1B	S	C
4888	Hordeum vulgare subsp. vulgare	vulgare	NSGC	PI 21671	1907	30.8	111.333	72	CHN	Hubei	Ichang	2	3	Hulled	6	1	1A	W	C
4784	Hordeum vulgare subsp. vulgare	vulgare	NSGC	CIho 6252	1936	31	112	126	CHN	Hubei		2	3	Hulled	6	0	ND	S	C
4873	Hordeum vulgare subsp. vulgare	vulgare	NSGC	PI 584965	1993	37	112		CHN	Shanxi		2	3	Hulled	6	1	1A	W	C
4798	Hordeum vulgare subsp. vulgare	vulgare	NSGC	PI 34110	1911	36.2833	115.133	46	CHN	Hebei	Chihli, Tai Ming Fu, North China	2	3	Hulled	6	1	1A	W	C
4901	Hordeum vulgare subsp. vulgare	vulgare	NSGC	PI 72012	1927	31.85	117.267	24	CHN	Anhui	Luchowfu	2	3	Hulled	6	1	1A	W	C
4886	Hordeum vulgare subsp. vulgare	vulgare	NSGC	CIho 14277	1925	39.3167	117.8	1	CHN	Tianjin	Loutai	2	3	Hulled	6	0	1A	S	C
4880	Hordeum vulgare subsp. vulgare	vulgare	NSGC	CIho 2453	1917	24.45	118.083	74	CHN	Fujian	province of Amoy	2	3	Hulled	6	1	1B	S	C
4776	Hordeum vulgare subsp. vulgare	vulgare	NSGC	CIho 2474	1917	28.9667	118.867	54	CHN	Zhejiang	Chuhsien	2	3	Hulled	6	1	1A	W	C
4856	Hordeum vulgare subsp. vulgare	vulgare	NSGC	PI 328892	1968	36.1667	120.417	38	CHN	Shandong	Laoshan	2	3	Hulled	6	1	5C	W	C
4775	Hordeum vulgare subsp. vulgare	vulgare	NSGC	CIho 2459	1917	32.3833	120.55	7	CHN	Jiangsu	Jukao	2	3	Hulled	6	1	1A	W	C
4891	Hordeum vulgare subsp. vulgare	vulgare	NSGC	PI 34129	1912	31.3	120.617	12	CHN	Jiangsu	Soochow	2	3	Naked	6	1	5C	W	C
4982	Hordeum vulgare subsp. vulgare	vulgare	NSGC	CIho 2467	1917	27.2783	120.617		CHN	Zhejiang	Juian	2	3	Hulled	6	1	1A	W	C
4799	Hordeum vulgare subsp. vulgare	vulgare	NSGC	PI 39529	1914	30.6833	121.017	5	CHN	Zhejiang	Pinghu	2	3	Hulled	6	1	1B	S	C
4893	Hordeum vulgare subsp. vulgare	vulgare	NSGC	PI 39518	1914	29.15	121.033	77	CHN	Zhejiang	Tientai	2	3	Hulled	6	1	1A	W	C
4871	Hordeum vulgare subsp. vulgare	vulgare	NSGC	PI 584953	1993	31.2333	121.467		CHN	Shanghai		2	3	Naked	ND	1	1A	W	C
4801	Hordeum vulgare subsp. vulgare	vulgare	NSGC	PI 57296	1923	42.3	123.817	57	CHN	Liaoning	Echo, Tiehlingo	2	3	Hulled	6	0	1A	S	C
4926	Hordeum vulgare subsp. vulgare	vulgare	NSGC	PI 243584	1957	35.2667	59.2167	1338	IRN	Khorasan	Torbat-Haydarieh	2	3	Hulled	6	1	1A	W	C
4848	Hordeum vulgare subsp. vulgare	vulgare	NSGC	PI 190771	1950	33	131	925	JPN	Kyushu		2	3	ND	6	1	1A	W	C
4984	Hordeum vulgare subsp. vulgare	vulgare	NSGC	CIho 7349	1946	33.25	131.5		JPN	Oita		2	3	Naked	6	1	1A	W	C
4846	Hordeum vulgare subsp. vulgare	vulgare	NSGC	PI 190763	1950	34.5	133	372	JPN	Hiroshima	Chugoku	2	3	Naked	6	1	1A	W	C
4847	Hordeum vulgare subsp. vulgare	vulgare	NSGC	PI 190767	1950	33.6667	133.5	903	JPN	Kochi		2	3	Hulled	6	1	1A	W	C
4785	Hordeum vulgare subsp. vulgare	vulgare	NSGC	CIho 7337	1946	34.6667	133.9	4	JPN	Okayama	Okayama	2	3	Naked	6	1	1A	W	C
4786	Hordeum vulgare subsp. vulgare	vulgare	NSGC	CIho 7361	1946	34.25	134	75	JPN	Tokushima	Tokushima	2	3	Naked	6	1	1A	W	C
4787	Hordeum vulgare subsp. vulgare	vulgare	NSGC	CIho 7371	1946	35	135	78	JPN	Hyogo	Hyagu	2	3	Hulled	6	1	1A	W	C
4795	Hordeum vulgare subsp. vulgare	vulgare	NSGC	PI 26459	1909	34.5	136	414	JPN	Nara		2	3	Naked	6	1	1A	W	C
4788	Hordeum vulgare subsp. vulgare	vulgare	NSGC	CIho 7377	1946	36	136.25	14	JPN	Fukui	Fukui	2	3	Hulled	6	1	1A	W	C
4839	Hordeum vulgare subsp. vulgare	vulgare	NSGC	PI 182622	1949	36.75	136.75	73	JPN	Ishikawa		2	3	Hulled	6	1	5C	W	C
4845	Hordeum vulgare subsp. vulgare	vulgare	NSGC	PI 190738	1950	35	136.883	3	JPN	Aichi	Tokai	2	3	ND	6	1	1A	W	C
4791	Hordeum vulgare subsp. vulgare	vulgare	NSGC	CIho 10957	1947	36	138	741	JPN	Chiba		2	3	Naked	6	1	1A	W	C
4902	Hordeum vulgare subsp. vulgare	vulgare	NSGC	PI 80938	1929	36.55	138.117	357	JPN	Nagano	Large valley region at Shioza Ki.	2	3	Hulled	6	1	1A	W	C
4826	Hordeum vulgare subsp. vulgare	vulgare	NSGC	PI 80937	1929	35.5	138.5	33	JPN	Yamanashi	Valley between two mountain ridges on a trail between Shoji and Kofu.	2	3	Hulled	6	1	1A	W	C
4844	Hordeum vulgare subsp. vulgare	vulgare	NSGC	PI 190731	1950	36.5	139	217	JPN	Gumma		2	3	Hulled	6	1	1A	W	C
4789	Hordeum vulgare subsp. vulgare	vulgare	NSGC	CIho 7788	1948	37.5	139	55	JPN	Niigata		2	3	Hulled	6	1	1A	W	C
4825	Hordeum vulgare subsp. vulgare	vulgare	NSGC	PI 80813	1929	35.85	139.65	11	JPN	Saitama	Urawa	2	3	Hulled	6	1	1A	W	C
4796	Hordeum vulgare subsp. vulgare	vulgare	NSGC	PI 31901	1911	35.75	139.75	6	JPN	Tokyo	Nishigahara	2	3	Hulled	6	1	1A	W	C
4862	Hordeum vulgare subsp. vulgare	vulgare	NSGC	PI 467392	1982	38.5	140.25		JPN	Yamagata		2	3	Hulled	ND	1	1A	W	C
4843	Hordeum vulgare subsp. vulgare	vulgare	NSGC	PI 190727	1950	36.5	140.5	11	JPN	Ibaraki		2	3	Naked	6	1	5C	W	C
4792	Hordeum vulgare subsp. vulgare	vulgare	NSGC	CIho 10960	1947	38.5	141	51	JPN	Miyagi		2	3	Hulled	6	1	1A	W	C
4861	Hordeum vulgare subsp. vulgare	vulgare	NSGC	PI 467389	1982	40.7167	142.5		JPN	Hokkaido		2	3	Naked	ND	1	1A	W	C
4827	Hordeum vulgare subsp. vulgare	vulgare	NSGC	PI 82085	1929	37.5667	127	91	KOR	Kyonggi	Keijo (Seoul)	2	3	Hulled	6	0	5C	S	C
4983	Hordeum vulgare subsp. vulgare	vulgare	NSGC	CIho 4051	1924	47.1167	92.3167		MNG	Hovd	Dzezge, 120 km southeast of Kobdo	2	3	Hulled	6	0	1A	S	C
4881	Hordeum vulgare subsp. vulgare	vulgare	NSGC	CIho 4053	1924	46.6167	96.4167	1886	MNG	Govi-Altay	Khaya oasis, south of Ulyasutai	2	3	Hulled	6	0	1A	S	C
4948	Hordeum vulgare subsp. vulgare	vulgare	NSGC	PI 574048	1992	29.9167	80.75	3597	NPL	Seti	Khandeswari, Darchula	2	3	Naked	6	1	1A	W	C
4935	Hordeum vulgare subsp. vulgare	vulgare	NSGC	PI 426756	1978	24.8833	68.8167	13	PAK	Sind	Talhar	2	3	Hulled	2	1	1B	S	C
4852	Hordeum vulgare subsp. vulgare	vulgare	NSGC	PI 327640	1968	37.3333	68.6667	384	TJK	Qurghonteppa	Kumsangir	2	3	Hulled	6	0	1B	S	C
4878	Hordeum vulgare subsp. vulgare	vulgare	NSGC	PI 651214	2004	37.7556	69.8378	1098	TJK		Sarchasma village a few km from site 22.	2	3	Hulled	ND	1	1A	W	C
4930	Hordeum vulgare subsp. vulgare	vulgare	NSGC	PI 327820	1968	37.45	53.9667	-28	TKM	Balkan	Hasan-Kuli	2	3	Hulled	6	1	1A	W	C
4932	Hordeum vulgare subsp. vulgare	vulgare	NSGC	PI 327832	1968	38.4167	57.4	215	TKM	Ahal	Bakharden	2	3	Hulled	6	1	1A	W	C
4889	Hordeum vulgare subsp. vulgare	vulgare	NSGC	PI 24497	1908	37.6167	62.1667	242	TKM	Mary	Bairamalee, near Merv, eastern Turkestan	2	3	Hulled	6	1	1A	W	C
4829	Hordeum vulgare subsp. vulgare	vulgare	NSGC	PI 84312	1930	43.1667	59.6667	58	UZB	Karakalpakstan	Chimbai	2	3	Hulled	6	1	1A	W	ND
4904	Hordeum vulgare subsp. vulgare	vulgare	NSGC	PI 84315	1930	41.85	60.4	91	UZB	Khorazm	Gurlen, Khiva region	2	3	Hulled	6	ND	1A	ND	C
646	Hordeum vulgare subsp. vulgare f. agriocrithon	agriocrithon	IPK	HOR 2462	-	29	94		CHN	Tibet	Tsela Dzong	2	3	ND	6	1	1A	W	C
649	Hordeum vulgare subsp. vulgare f. agriocrithon	agriocrithon	IPK	HOR 3886	1938/39	40	60		TKM			2	3	ND	6	1	1A	W	C
658	Hordeum vulgare subsp. vulgare f. agriocrithon	agriocrithon	NordGen	NGB7348	1982	33.9	113.5		CHN	Henan	San-men gorge	2	3	ND	6	1	5C	W	C
653	Hordeum vulgare subsp. spontaneum	spontaneum	NordGen	NGB7319	-	36	96		CHN	Qinghai		2	4	Hulled	6	1	1A	W	C
692	Hordeum vulgare subsp. spontaneum	spontaneum	NordGen	NGB7347	1974	31	101		CHN	Sichuan	Dao-fu county	2	4	Hulled	6	ND	ND	ND	C
693	Hordeum vulgare subsp. spontaneum	spontaneum	NordGen	NGB7309	1974	31	101		CHN	Sichuan	Dao-fu county	2	4	Hulled	6	ND	ND	ND	C
694	Hordeum vulgare subsp. spontaneum	spontaneum	NordGen	CN 28627	-	31	101		CHN	Sichuan	Daofu county	2	4	Hulled	6	ND	ND	ND	ND
691	Hordeum vulgare subsp. spontaneum	spontaneum	NordGen	NGB7346	1983	30	104		CHN	Tibet	Lie-mai, Long-zheng	2	4	Hulled	6	ND	ND	ND	ND
690	Hordeum vulgare subsp. spontaneum	spontaneum	NSGC	PI 662220	2005	36	96	90	CHN		Kumlu-Kirikhan road near Hatay	2	4	Hulled	6	1	5C	W	C
5340	Hordeum vulgare subsp. vulgare	vulgare	Field Coll	5340	2010	37.5869	101.335	3164	CHN	Qinghai	Wulan farm, Menyuan Co.	2	4	Naked	6	1	ND	ND	C
5341	Hordeum vulgare subsp. vulgare	vulgare	Field Coll	5341	2010	37.5869	101.335	3164	CHN	Qinghai	Wulan farm, Menyuan Co.	2	4	Naked	6	1	ND	ND	C
5343	Hordeum vulgare subsp. vulgare	vulgare	Field Coll	5343	2010	37.5869	101.335	3164	CHN	Qinghai	Wulan farm, Menyuan Co.	2	4	Naked	6	1	ND	ND	C
5345	Hordeum vulgare subsp. vulgare	vulgare	Field Coll	5345	2010	37.5869	101.335	3164	CHN	Qinghai	Wulan farm, Menyuan Co.	2	4	Naked	6	1	ND	ND	ND
5346	Hordeum vulgare subsp. vulgare	vulgare	Field Coll	5346	2010	37.2461	101.451	2901	CHN	Qinghai	Eboto village, Baoku Co.	2	4	Naked	6	1	ND	ND	C
5349	Hordeum vulgare subsp. vulgare	vulgare	Field Coll	5349	2010	37.2461	101.451	2901	CHN	Qinghai	Eboto village, Baoku Co.	2	4	Naked	6	ND	ND	ND	C
5350	Hordeum vulgare subsp. vulgare	vulgare	Field Coll	5350	2010	37.2461	101.451	2901	CHN	Qinghai	Eboto village, Baoku Co.	2	4	Naked	6	ND	ND	ND	C
5348	Hordeum vulgare subsp. vulgare	vulgare	Field Coll	5348	2010	37.2461	101.451	2901	CHN	Qinghai	Eboto village, Baoku Co.	2	4	Naked	6	1	1A	W	C
5351	Hordeum vulgare subsp. vulgare	vulgare	Field Coll	5351	2010	36.4355	101.581	2755	CHN	Qinghai	Huangxhong Co., Baulong village	2	4	ND	ND	ND	ND	ND	C
5352	Hordeum vulgare subsp. vulgare	vulgare	Field Coll	5352	2010	36.4355	101.581	2755	CHN	Qinghai	Huangxhong Co., Baulong village	2	4	Naked	ND	ND	ND	ND	C
5331	Hordeum vulgare subsp. vulgare	vulgare	Field Coll	5331	2010	34.8136	103.186	3083	CHN	Gansu	Waimen, Xhouni Co.	2	4	Naked	6	1	ND	ND	C
5332	Hordeum vulgare subsp. vulgare	vulgare	Field Coll	5332	2010	34.8136	103.186	3083	CHN	Gansu	Waimen, Xhouni Co.	2	4	Naked	6	1	ND	ND	C
5335	Hordeum vulgare subsp. vulgare	vulgare	Field Coll	5335	2010	34.8136	103.186	3083	CHN	Gansu	Waimen, Xhouni Co.	2	4	Naked	6	1	ND	ND	C
5339	Hordeum vulgare subsp. vulgare	vulgare	Field Coll	5339	2010	34.8136	103.186	3083	CHN	Gansu	Waimen, Xhouni Co.	2	4	Naked	6	1	ND	ND	C
5333	Hordeum vulgare subsp. vulgare	vulgare	Field Coll	5333	2010	34.8136	103.186	3083	CHN	Gansu	Waimen, Xhouni Co.	2	4	Naked	6	1	1A	W	C
5330	Hordeum vulgare subsp. vulgare	vulgare	Field Coll	5330	2010	34.8136	103.186	3083	CHN	Gansu	Waimen, Xhouni Co.	2	4	Naked	6	1	1A	W	ND
5327	Hordeum vulgare subsp. vulgare	vulgare	Field Coll	5327	2010	34.6647	103.572	2893	CHN	Gansu	Xincheng	2	4	Naked	6	1	ND	ND	C
5325	Hordeum vulgare subsp. vulgare	vulgare	Field Coll	5325	2010	34.6647	103.572	2893	CHN	Gansu	Xincheng	2	4	Naked	6	1	S	S	C
5329	Hordeum vulgare subsp. vulgare	vulgare	Field Coll	5329	2010	34.6647	103.572	2893	CHN	Gansu	Xincheng	2	4	Naked	6	1	S	S	C
5324	Hordeum vulgare subsp. vulgare	vulgare	Field Coll	5324	2010	34.6647	103.572	2893	CHN	Gansu	Xincheng	2	4	Naked	6	1	1A	W	ND
5318	Hordeum vulgare subsp. vulgare	vulgare	Field Coll	5318	2010	34.6212	103.706	2809	CHN	Gansu	Dianzi, Lintan Co.	2	4	Naked	6	1	ND	ND	C
5319	Hordeum vulgare subsp. vulgare	vulgare	Field Coll	5319	2010	34.6212	103.706	2809	CHN	Gansu	Dianzi, Lintan Co.	2	4	Naked	6	1	ND	ND	C
5320	Hordeum vulgare subsp. vulgare	vulgare	Field Coll	5320	2010	34.6212	103.706	2809	CHN	Gansu	Dianzi, Lintan Co.	2	4	Naked	6	1	ND	ND	C
5321	Hordeum vulgare subsp. vulgare	vulgare	Field Coll	5321	2010	34.6212	103.706	2809	CHN	Gansu	Dianzi, Lintan Co.	2	4	Naked	6	1	1A	W	C
5322	Hordeum vulgare subsp. vulgare	vulgare	Field Coll	5322	2010	34.6212	103.706	2809	CHN	Gansu	Dianzi, Lintan Co.	2	4	Naked	6	1	1A	W	C
4667	Hordeum vulgare subsp. vulgare	vulgare	ICARDA	IG 20919	-	34.0833	66.6833	2926	AFG		5 km west of Baski	2	4	Naked	6	1	S	S	C
5283	Hordeum vulgare subsp. vulgare	vulgare	ICARDA	IG 112360	-	31.95	86.55		CHN		Lachung	2	4	Naked	6	1	1A	W	T
4678	Hordeum vulgare subsp. vulgare	vulgare	ICARDA	IG 112284	-	28.8833	89.6167	4203	CHN		Gyantse	2	4	Naked	6	1	1A	W	C
4676	Hordeum vulgare subsp. vulgare	vulgare	ICARDA	IG 112264	-	31.4167	89.7333	4771	CHN		Doba	2	4	Naked	6	1	1A	W	C
4679	Hordeum vulgare subsp. vulgare	vulgare	ICARDA	IG 112289	-	29.1167	90.3667	4714	CHN		Pede	2	4	Naked	6	1	1A	W	C
4675	Hordeum vulgare subsp. vulgare	vulgare	ICARDA	IG 112262	-	29.05	93.0667	3970	CHN		Nang	2	4	Naked	6	1	1A	W	C
4968	Hordeum vulgare subsp. vulgare	vulgare	ICARDA	IG 112279	-	31.9	94.0833		CHN		Dartang	2	4	Naked	6	1	ND	ND	C
4967	Hordeum vulgare subsp. vulgare	vulgare	ICARDA	IG 112258	-	36.1667	120.42		CHN		Lhasa	2	4	Naked	ND	ND	ND	ND	ND
4694	Hordeum vulgare subsp. vulgare	vulgare	ICARDA	IG 28451	-	25.5167	83.9	64	IND		Chausa	2	4	Naked	6	1	1A	W	C
5279	Hordeum vulgare subsp. vulgare	vulgare	ICARDA	IG 35192	-	48.6333	97.6		MNG	Zavkhan	Telmen (Ovgodiy)	2	4	Naked	6	1	1A	W	C
4724	Hordeum vulgare subsp. vulgare	vulgare	ICARDA	IG 38040	1989	28.7167	83.6667	2590	NPL		Tukuche	2	4	Naked	6	1	1B	S	T
4767	Hordeum vulgare subsp. vulgare	vulgare	NordGen	H 7828	1986	36.44	77.04	2800	CHN	Xinjiang	eastern slopes of Karakorum, Kudi, between Mazar & Akmeqit	2	4	Naked	6	1	1A	W	T
4752	Hordeum vulgare subsp. vulgare	vulgare	NordGen	H 8241	1988	30.22	90.42	4150	CHN	Tibet	Yangbajain	2	4	Naked	ND	1	1A	W	C
4749	Hordeum vulgare subsp. vulgare	vulgare	NordGen	H 8135	1988	29.25	90.83		CHN	Tibet	between Lhasa and Gonggar, km stone 67, 74 km from Lhasa	2	4	Naked	6	1	1A	W	C
4747	Hordeum vulgare subsp. vulgare	vulgare	NordGen	H 8273	1988	29.65	91.1	3550	CHN	Tibet	78 km southwest from Lhasa, southwest of Qüxü, Qingyuan	2	4	Naked	6	1	1A	W	C
4750	Hordeum vulgare subsp. vulgare	vulgare	NordGen	H 8393	1988	29.65	91.1	4270	CHN	Tibet	127 km east of Lhasa	2	4	Naked	6	1	1A	W	C
4978	Hordeum vulgare subsp. vulgare	vulgare	NordGen	H 8117	1988	29.65	91.1		CHN	Tibet	Lhasa, at Jokhang temple	2	4	Naked	6	1	1A	W	C
4761	Hordeum vulgare subsp. vulgare	vulgare	NordGen	H 4175		36	96		CHN	Qinghai	Kunlun 1 HAO, highland	2	4	Naked	6	1	1A	W	C
4766	Hordeum vulgare subsp. vulgare	vulgare	NordGen	H 7608	1986	40.45	96.78		CHN	Gansu	Shulaihe railway station	2	4	Naked	6	0	1A	S	C
4757	Hordeum vulgare subsp. vulgare	vulgare	NordGen	H 7020		31.4375	97.9458		CHN	Qinghai	Xining	2	4	Hulled	2	1	1A	W	C
4979	Hordeum vulgare subsp. vulgare	vulgare	NordGen	H 4161	-	31.4375	97.9458		CHN	Tibet	Chaya county	2	4	Hulled	ND	1	1A	W	C
4770	Hordeum vulgare subsp. vulgare	vulgare	NordGen	H 7328	1986	32.9	101.7	2650	CHN	Sichuan	Nanping county, Zi Ma village, 95 km northwest of Nanping, field	2	4	Naked	6	1	1A	W	C
4754	Hordeum vulgare subsp. vulgare	vulgare	NordGen	H 7115	1986	31.9	102.22	3000	CHN	Sichuan	Barkam county, 48 km east of Barkam, field	2	4	Naked	6	1	1A	W	C
4759	Hordeum vulgare subsp. vulgare	vulgare	NordGen	H 4173		38	102.333		CHN	Gansu	Du li huang, highland	2	4	Naked	6	1	1A	W	C
4762	Hordeum vulgare subsp. vulgare	vulgare	NordGen	H 7208	1986	33.58	102.96	3300	CHN	Sichuan	Zoigé, temple of Daza	2	4	Naked	6	1	1A	W	C
4755	Hordeum vulgare subsp. vulgare	vulgare	NordGen	H 8049	1988	31.44	103.17	2980	CHN	Sichuan	LiXian county, 87 km northwest of LiXian, km stone 816	2	4	Naked	6	1	1A	W	C
4763	Hordeum vulgare subsp. vulgare	vulgare	NordGen	H 7350	1986	32.65	103.6	3100	CHN	Sichuan	Songpan county, highway Zhangla to Nanping at km stone 14.5, field	2	4	Naked	6	1	1A	W	C
4771	Hordeum vulgare subsp. vulgare	vulgare	NordGen	H 4035	1983	35.35	75.9	3050	PAK	Gilgit	Bathura glacier, north side, Yashpurt	2	4	Naked	ND	ND	1A	ND	C
4943	Hordeum vulgare subsp. vulgare	vulgare	NSGC	PI 564596	1992	27.4333	89.9167	1250	BTN	Ha		2	4	Naked	6	1	1A	W	T
4944	Hordeum vulgare subsp. vulgare	vulgare	NSGC	PI 564597	1992	27.3333	91.6167	1400	BTN	Monggar		2	4	Hulled	6	1	1B	S	T
4895	Hordeum vulgare subsp. vulgare	vulgare	NSGC	PI 60205	1924	31.75	80.3667	3060	CHN	Xizang	Garthok, eastern Tibet	2	4	Naked	6	1	1A	W	C
4859	Hordeum vulgare subsp. vulgare	vulgare	NSGC	PI 447324	1980	43.1667	87.1167	2100	CHN	Xinjiang	South mountain, 90km from Urumqi	2	4	Naked	6	1	1A	W	C
4860	Hordeum vulgare subsp. vulgare	vulgare	NSGC	PI 447326	1980	43.1667	87.1167	2100	CHN	Xinjiang	South mountain, 90km from Urumqi	2	4	Naked	6	1	1A	W	C
4939	Hordeum vulgare subsp. vulgare	vulgare	NSGC	PI 447319	1980	43.5333	87.9	1050	CHN	Xinjiang	East, 40km of Urumqi towards Turpan	2	4	Naked	6	0	1A	S	C
4890	Hordeum vulgare subsp. vulgare	vulgare	NSGC	PI 24849	1909	30.0833	101.867	4423	CHN	Sichuan	Highlands west of Tatienlu (11-13,000 ft. elev.)	2	4	Naked	6	1	1A	W	C
4797	Hordeum vulgare subsp. vulgare	vulgare	NSGC	PI 33691	1912	34.6667	103.383	2440	CHN	Gansu	Taochow	2	4	Naked	6	1	1A	W	C
4879	Hordeum vulgare subsp. vulgare	vulgare	NSGC	CIho 2449	1917	34.6667	103.383	3355	CHN	Gansu	Kiucheng, near Taochow	2	4	Naked	6	1	1A	W	C
4858	Hordeum vulgare subsp. vulgare	vulgare	NSGC	PI 447313	1980	36.15	103.4	1697	CHN	Gansu	En route to Liu family power dam, 24km W of Lanzhou	2	4	Naked	6	0	1A	S	C
4938	Hordeum vulgare subsp. vulgare	vulgare	NSGC	PI 447303	1980	37.4667	104.55	46	CHN	Ningxia	Gan Tang, near east border of Gansu Provin	2	4	Naked	6	1	1A	W	C
4949	Hordeum vulgare subsp. vulgare	vulgare	NSGC	PI 584966	1993	26.5	106.5		CHN	Guizhou		2	4	Hulled	6	1	1B	S	C
5295	Hordeum vulgare subsp. vulgare	vulgare	NSGC	PI 122017	1937	33.65	77.7333		IND	Jammu and Kashmir	Gya, Ladak; upper limit of cultivation	2	4	Naked	6	1	1A	W	C
4950	Hordeum vulgare subsp. vulgare	vulgare	NSGC	PI 639292	2003	43.2667	76.7	745	KAZ	Alma-Ata	Almaty province, Karasai county, Kaskelen gorge, village Jambul. Farm; Bulduk.	2	4	Hulled	ND	1	1A	W	T
4883	Hordeum vulgare subsp. vulgare	vulgare	NSGC	CIho 4079	1924	50	93.3	857	MNG	Uvs	near east shore of Lake Ubsanor, east of Ulankow	2	4	Naked	6	1	1A	W	C
4780	Hordeum vulgare subsp. vulgare	vulgare	NSGC	CIho 4048	1924	50	93.3	857	MNG	Uvs	southeast shore of Lake Ubsanor, near Ulankow	2	4	Naked	6	1	1A	W	T
4781	Hordeum vulgare subsp. vulgare	vulgare	NSGC	CIho 4067	1924	45.7667	97.1667	1283	MNG	Govi-Altay	near Lake Bager, 170 km south-southeast of Ulyasutai	2	4	Naked	6	1	1A	W	C
4782	Hordeum vulgare subsp. vulgare	vulgare	NSGC	CIho 4071	1924	47.6833	97.2333	2137	MNG	Dzavhan	40 km east of Ulyasutai	2	4	Naked	6	1	1A	W	C
4869	Hordeum vulgare subsp. vulgare	vulgare	NSGC	PI 573908	1992	29.25	80.4167	1568	NPL	Mahakali	Bakalsain, Dadeldhura	2	4	Naked	6	1	1A	W	C
4836	Hordeum vulgare subsp. vulgare	vulgare	NSGC	PI 176049	1949	30.25	81.1667	3931	NPL		Homlung	2	4	Naked	6	1	5C	W	C
4870	Hordeum vulgare subsp. vulgare	vulgare	NSGC	PI 574097	1992	26.9167	87.9167	1081	NPL	Mechi	Jeetpur, Ilam	2	4	Naked	6	1	1A	W	T
4884	Hordeum vulgare subsp. vulgare	vulgare	NSGC	CIho 11697	1960	36.1167	72.4833	2837	PAK	North-West Frontier	Harchin	2	4	Naked	6	1	1A	W	C
4865	Hordeum vulgare subsp. vulgare	vulgare	NSGC	PI 513218	1987	35.4	75.7667	2060	PAK	Northern Areas	Kothan Bala, Northern area.	2	4	Naked	6	1	1A	W	C
4934	Hordeum vulgare subsp. vulgare	vulgare	NSGC	PI 410513	1976	34.95	76.55	2680	PAK	Azad Kashmir	Kustang, Kustang Broks	2	4	Naked	6	1	1A	W	C
4877	Hordeum vulgare subsp. vulgare	vulgare	NSGC	PI 639371	2004	36.785	71.7853	2486	TJK	Badakhshoni Kuhi	10 km NW of Ishkashim on rd to Kharog. Fields on west side of road.	2	4	Naked	6	1	1A	W	C
5178	Hordeum vulgare subsp. vulgare	vulgare	VIR	19523	1965	45.5	95.5		MNG	Govi-Altay (region)		2	4	Naked	6	0	ND	S	ND
5177	Hordeum vulgare subsp. vulgare	vulgare	VIR	8334	1925	49.4689	105.957		MNG	Darhan		2	4	Naked	6	1	1A	W	C
5224	Hordeum vulgare subsp. vulgare	vulgare	VIR	11080	1928	56	159		RUS	Kamchatka		2	4	Naked	2	1	1A	W	C
647	Hordeum vulgare subsp. vulgare f. agriocrithon	agriocrithon	IPK	HOR 2465	1938/39	30	91		CHN	Tibet	Lhasa (Freisleben)	2	4	ND	6	1	1A	W	C
648	Hordeum vulgare subsp. vulgare f. agriocrithon	agriocrithon	IPK	HOR 2466	1938/39	29.65	91.8		CHN	Tibet	Lhasa (Freisleben)	2	4	ND	6	ND	ND	ND	C
641	Hordeum vulgare subsp. vulgare f. agriocrithon	agriocrithon	IPK	HOR 2452	1938/39	29	94		CHN	Tibet	Tsela Dzong	2	4	ND	6	1	1A	W	C
663	Hordeum vulgare subsp. vulgare f. agriocrithon	agriocrithon	NordGen	NGB90542	1989	47	88.37		CHN	Xinjiang	Altai county, 18 km south of Altai, in Triticum field	2	4	ND	6	0	1A	S	C
654	Hordeum vulgare subsp. vulgare f. agriocrithon	agriocrithon	NordGen	NGB7339	-	31.44	97.95		CHN	Tibet	Chaya county	2	4	ND	6	0	1A	S	C
655	Hordeum vulgare subsp. vulgare f. agriocrithon	agriocrithon	NordGen	NGB7340	-	31.44	97.95		CHN	Tibet	Chaya county	2	4	ND	6	0	1A	S	C
659	Hordeum vulgare subsp. vulgare f. agriocrithon	agriocrithon	NordGen	NGB7395	1986	32.65	103.6	3000	CHN	Sichuan	Songpan county, Chuanzusi, northeast of Songpan, weed in barley field, elevation 3000 m	2	4	ND	6	1	1A	W	C
4680	Hordeum vulgare subsp. vulgare	vulgare	ICARDA	IG 112304	-	29.55	106.53	287	CHN		Changking	2	5	Hulled	6	1	1A	W	C
4691	Hordeum vulgare subsp. vulgare	vulgare	ICARDA	IG 28405	-	15.8667	74.5	769	IND		Belgaum	2	5	Hulled	6	1	1B	S	C
4690	Hordeum vulgare subsp. vulgare	vulgare	ICARDA	IG 28404	-	15.35	75.1667	609	IND		Hubli	2	5	Hulled	6	1	1B	S	C
4683	Hordeum vulgare subsp. vulgare	vulgare	ICARDA	IG 28381	1948	21.8333	76.3333	314	IND		Khandwa, Central Provinces	2	5	Hulled	6	1	1B	S	C
4687	Hordeum vulgare subsp. vulgare	vulgare	ICARDA	IG 28398	1948	25.9833	76.3667	15	IND		Sawai Madhopur	2	5	Hulled	6	1	1B	S	C
4685	Hordeum vulgare subsp. vulgare	vulgare	ICARDA	IG 28383	-	11.4	76.7	2135	IND		Ootacamund, Madras	2	5	Hulled	6	1	1B	S	C
4688	Hordeum vulgare subsp. vulgare	vulgare	ICARDA	IG 28402	-	11.65	78.1667	150	IND		Salem, Madras	2	5	Hulled	6	1	1B	S	C
4693	Hordeum vulgare subsp. vulgare	vulgare	ICARDA	IG 28408	-	26.2667	79.95	150	IND		Malasa	2	5	Hulled	6	1	1B	S	C
4970	Hordeum vulgare subsp. vulgare	vulgare	ICARDA	IG 28407	-	26.85	80.9167		IND		Lucknow	2	5	Hulled	6	1	1B	S	C
4684	Hordeum vulgare subsp. vulgare	vulgare	ICARDA	IG 28382	-	23.3	82.3	529	IND		Nagpur	2	5	Hulled	6	1	1B	S	C
4713	Hordeum vulgare subsp. vulgare	vulgare	ICARDA	IG 112713	-	31.9333	48.3333	43	IRN		Shush to Ahwaz, 56 km	2	5	Hulled	6	ND	1A	ND	C
4706	Hordeum vulgare subsp. vulgare	vulgare	ICARDA	IG 107009	1993	34	51.3333	940	IRN		Kashan town	2	5	Hulled	6	1	1B	S	C
4707	Hordeum vulgare subsp. vulgare	vulgare	ICARDA	IG 107015	1993	32.3333	54	1000	IRN		Ardakan Town	2	5	Hulled	6	1	1B	S	C
4972	Hordeum vulgare subsp. vulgare	vulgare	ICARDA	IG 27647	1940	30.4	55.9833		IRN		Bahramabad	2	5	Hulled	6	ND	S	S	C
4703	Hordeum vulgare subsp. vulgare	vulgare	ICARDA	IG 27646	1940	28.9167	57.8833	2440	IRN		Mashan	2	5	Hulled	6	ND	1B	S	C
4702	Hordeum vulgare subsp. vulgare	vulgare	ICARDA	IG 27644	1940	28.3833	57.9667	664	IRN		Dowsari	2	5	Hulled	6	1	1A	W	C
4705	Hordeum vulgare subsp. vulgare	vulgare	ICARDA	IG 27789	1940	34	58.15	1345	IRN		Firdus	2	5	Hulled	6	1	1B	S	C
4734	Hordeum vulgare subsp. vulgare	vulgare	ICARDA	IG 108532	1993	26.9667	64.1	1030	PAK		Panjgur	2	5	Hulled	6	1	1B	S	C
4733	Hordeum vulgare subsp. vulgare	vulgare	ICARDA	IG 108505	1993	28.5333	65.4167	800	PAK		Kharan; local market	2	5	Hulled	6	1	1B	S	C
4736	Hordeum vulgare subsp. vulgare	vulgare	ICARDA	IG 108579	1993	29.45	67.6167	240	PAK		Dadhar; 23 km W Sibi	2	5	Hulled	6	1	1B	S	C
4727	Hordeum vulgare subsp. vulgare	vulgare	ICARDA	IG 32601	1985	24.55	67.8667	10	PAK		Ghulam ullah; 15 km from Sargroo to Thatta road	2	5	Hulled	6	1	1A	W	C
4728	Hordeum vulgare subsp. vulgare	vulgare	ICARDA	IG 32605	1985	26.6	67.9333	90	PAK		Kacharo; 5 km Bankacha road towards river bank	2	5	Hulled	6	1	ND	ND	C
4885	Hordeum vulgare subsp. vulgare	vulgare	NSGC	CIho 14258	1925	30.5	62	542	AFG	Nimruz	Farrakh (Seistan)	2	5	Hulled	6	1	S	S	C
4803	Hordeum vulgare subsp. vulgare	vulgare	NSGC	PI 57955	1923	31.4167	73.0833	186	IND	Rajasthan	Mianwali	2	5	Hulled	6	1	1B	S	C
4838	Hordeum vulgare subsp. vulgare	vulgare	NSGC	PI 181106	1948	27.0667	73.8167	335	IND	Rajasthan	Marwar Mundwa, Jodhpur	2	5	Hulled	6	1	S	S	C
4779	Hordeum vulgare subsp. vulgare	vulgare	NSGC	CIho 3826	1923	34.2	74.35	1616	IND	Jammu and Kashmir	Baramula	2	5	Hulled	6	1	1A	W	C
4910	Hordeum vulgare subsp. vulgare	vulgare	NSGC	PI 164517	1948	25.9833	76.3667	402	IND	Rajasthan	Sawai Madhopur	2	5	Hulled	6	1	1B	S	C
4802	Hordeum vulgare subsp. vulgare	vulgare	NSGC	PI 57821	1923	30.9167	77.1167	1385	IND	Himachal Pradesh	Solan, near Rauari	2	5	Hulled	6	ND	1B	S	C
4924	Hordeum vulgare subsp. vulgare	vulgare	NSGC	PI 216035	1954	28.6667	77.2167	221	IND	Delhi	Delhi	2	5	Hulled	6	1	1B	S	C
4911	Hordeum vulgare subsp. vulgare	vulgare	NSGC	PI 164615	1948	11.65	78.1667	285	IND	Tamil Nadu	Salem, Madras	2	5	Hulled	6	1	ND	ND	C
4837	Hordeum vulgare subsp. vulgare	vulgare	NSGC	PI 176109	1949	31.0667	78.2	1525	IND	Uttar Pradesh	Sangri, Tehri	2	5	Hulled	6	1	1B	S	C
4909	Hordeum vulgare subsp. vulgare	vulgare	NSGC	PI 163076	1948	23.9	80.1333	427	IND	Madhya Pradesh	Rithi	2	5	Hulled	6	1	1B	S	C
4937	Hordeum vulgare subsp. vulgare	vulgare	NSGC	PI 429995	1978	29.75	80.2833	1610	IND	Uttar Pradesh	Mansinghkanda (Manatgaon)	2	5	Hulled	6	1	1B	S	C
4800	Hordeum vulgare subsp. vulgare	vulgare	NSGC	PI 41157	1915	26.75	83.3667	85	IND	Uttar Pradesh	Gorakhpur	2	5	Naked	6	1	1B	S	C
5355	Hordeum vulgare subsp. vulgare	vulgare	NSGC	PI 183951	1949	25.5667	91.8833		IND	Assam	Shillong	2	5	Hulled	6	ND	ND	ND	C
4927	Hordeum vulgare subsp. vulgare	vulgare	NSGC	PI 243596	1957	31.8833	54.3667	1220	IRN	Yazd	Yazd	2	5	Hulled	6	1	5C	W	C
4906	Hordeum vulgare subsp. vulgare	vulgare	NSGC	PI 138707	1940	30.4167	57.7	465	IRN	Kerman	Khabis	2	5	Hulled	6	1	5C	W	C
4942	Hordeum vulgare subsp. vulgare	vulgare	NSGC	PI 559506	1991	27.75	83.4667	780	NPL	Lumbini	Jare Pipal, 25 km south of Tansen	2	5	Hulled	6	1	1B	S	C
4936	Hordeum vulgare subsp. vulgare	vulgare	NSGC	PI 429521	1978	27.3833	87.4	1920	NPL	Kosi	Bhalukhap	2	5	Hulled	6	1	1B	S	C
4804	Hordeum vulgare subsp. vulgare	vulgare	NSGC	PI 57956	1923	30.1956	71.4753	124	PAK	Punjab	Multan	2	5	Hulled	6	1	1B	S	C
4850	Hordeum vulgare subsp. vulgare	vulgare	NSGC	PI 269901	1960	34.7833	72.7667	1127	PAK	North-West Frontier	Chakesar, Swat	2	5	Hulled	6	1	1B	S	C
4940	Hordeum vulgare subsp. vulgare	vulgare	NSGC	PI 513169	1987	31.1167	74.45	300	PAK	Punjab	Kasur	2	5	Hulled	6	1	1A	W	C
4952	Hordeum vulgare subsp. vulgare	vulgare	NSGC	PI 639345	2004	37.75	73.25	3850	TJK	Badakhshoni Kuhi	Village Alichul - on rd to Kyrgyz border.	2	5	Naked	6	1	1B	S	C
642	Hordeum vulgare subsp. vulgare f. agriocrithon	agriocrithon	IPK	HOR 2453	1938/39	29.43	97.16		CHN	Tibet	Tsela Dzong	2	5	ND	6	ND	ND	ND	C
4824	Hordeum vulgare subsp. vulgare	vulgare	NSGC	PI 76511	1928	41.9167	48	945	RUS	Dagestan	Kaytago, Tabassaran district, Daghestan	2	6	Hulled	ND	1	1A	W	T
644	Hordeum vulgare subsp. vulgare f. agriocrithon	agriocrithon	IPK	HOR 2459	-	30	91		CHN	Tibet	Lhasa (Freisleben)	2	6	ND	6	1	ND	ND	C
4079	Hordeum vulgare subsp. spontaneum	spontaneum	IPK	HOR 4856	1960	40.5	48.25		AZE		Shirvan	3	2	Hulled	6	ND	ND	ND	ND
4042	Hordeum vulgare subsp. spontaneum	spontaneum	IPK	HOR 12752	-	34.8	33.34		CYP		S-Zypern, b. Chirokitia	3	2	Hulled	6	ND	ND	ND	C
4041	Hordeum vulgare subsp. spontaneum	spontaneum	IPK	HOR 12418	-	35.25	24.75		GRC	Crete	Hanya	3	2	Hulled	6	ND	ND	ND	ND
3957	Hordeum vulgare subsp. spontaneum	spontaneum	NSGC	PI 420915	-	30.82	35.52		JOR		King's Highway, 5 km south of Tafila. Habitat: rocky hillside	3	2	Hulled	6	ND	ND	ND	ND
5323	Hordeum vulgare subsp. vulgare	vulgare	Field Coll	5323	2010	34.6212	103.706	2809	CHN	Gansu	Dianzi, Lintan Co.	3	6	Hulled	2	0	ND	S	T
4665	Hordeum vulgare subsp. vulgare	vulgare	ICARDA	IG 20895	-	34.2667	64.9	2879	AFG		14 miles E of Dacht-i-Pam barley stack	3	6	Hulled	2	1	S	S	C
4668	Hordeum vulgare subsp. vulgare	vulgare	ICARDA	IG 20923	-	34.9833	68.7333	2042	AFG		Ghorband	3	6	Hulled	6	1	5C	W	T
4673	Hordeum vulgare subsp. vulgare	vulgare	ICARDA	IG 19388	-	34.7667	113.65	125	CHN		Chengchow 10	3	6	Hulled	2	0	5C	S	T
4682	Hordeum vulgare subsp. vulgare	vulgare	ICARDA	IG 132750	2001	42.5506	45.19	1800	GEO		Baxao village (Wheat about 20 years cultivated here)	3	6	Hulled	2	1	5C	W	T
4710	Hordeum vulgare subsp. vulgare	vulgare	ICARDA	IG 112684	-	34.7667	48.5833	2086	IRN		Dashbolag, 45 km from Hamadan	3	6	Hulled	2	1	5C	W	T
4704	Hordeum vulgare subsp. vulgare	vulgare	ICARDA	IG 27779	1940	33.4667	49.0667	1910	IRN		Durud	3	6	Hulled	2	1	5C	W	T
4715	Hordeum vulgare subsp. vulgare	vulgare	ICARDA	IG 112768	-	36.5833	49.5	814	IRN		Qazvin to Rasht, 67 km	3	6	Hulled	2	0	5C	S	C
4714	Hordeum vulgare subsp. vulgare	vulgare	ICARDA	IG 112722	-	33.6167	50	2400	IRN		Esfahan to Arak, 145 km	3	6	Hulled	6	1	5C	W	T
4716	Hordeum vulgare subsp. vulgare	vulgare	ICARDA	IG 112781	-	36.3	55.5167	1759	IRN		Shahrud to Sabzevar, 64 km	3	6	Hulled	2	1	S	S	C
4700	Hordeum vulgare subsp. vulgare	vulgare	ICARDA	IG 27638	1940	30.3833	57.5333	946	IRN		Shahr-e Babak	3	6	Hulled	6	1	5C	W	C
5245	Hordeum vulgare subsp. vulgare	vulgare	ICARDA	IG 120535	-	51.1833	71.4333		KAZ	Akmolinsk	Astana	3	6	Hulled	6	ND	S	S	T
5264	Hordeum vulgare subsp. vulgare	vulgare	ICARDA	IG 20940	-	49.8833	73.1333		KAZ	Karaganda		3	6	Hulled	2	1	1A	W	T
4721	Hordeum vulgare subsp. vulgare	vulgare	ICARDA	IG 132488	2000	43.3735	77.3368	800	KAZ		16 km from Towlgar heading towards Issik	3	6	Hulled	2	0	5C	S	C
5258	Hordeum vulgare subsp. vulgare	vulgare	ICARDA	IG 127089	-	49.75	84.25		KAZ	East Kazakhstan		3	6	Hulled	6	0	S	S	T
5244	Hordeum vulgare subsp. vulgare	vulgare	ICARDA	IG 112889	-	47.9167	106.93		MNG	Ulaanbaatar	Gandaug monastery, ulan Bator	3	6	Hulled	6	ND	S	S	T
5265	Hordeum vulgare subsp. vulgare	vulgare	ICARDA	IG 20947	-	68.9667	33.0667		RUS	Murmansk		3	6	Hulled	2	0	S	S	T
5262	Hordeum vulgare subsp. vulgare	vulgare	ICARDA	IG 17339	-	51.5333	46.0333		RUS	Saratov	Saratov	3	6	Hulled	2	1	5C	W	T
5274	Hordeum vulgare subsp. vulgare	vulgare	ICARDA	IG 25732	-	43.8167	131.967		RUS	Primorsky Krai	Ussuriysk (Nicolsk-Ussurijsk)	3	6	Hulled	6	1	5C	W	T
4739	Hordeum vulgare subsp. vulgare	vulgare	ICARDA	IG 131731	2000	39.3833	68.7333	1500	TJK		Aini area, Rarz village	3	6	Hulled	2	0	5C	S	T
4742	Hordeum vulgare subsp. vulgare	vulgare	ICARDA	IG 123878	1998	41.2465	71.6813	890	UZB		Buak Bashi, Yangi Kurgan	3	6	Hulled	6	1	1A	W	T
4758	Hordeum vulgare subsp. vulgare	vulgare	NordGen	H 4166	1983	36.62	101.77		CHN	Hei-long-jiang	from Hu-ma to Hei-ho county	3	6	Hulled	2	0	S	S	T
4922	Hordeum vulgare subsp. vulgare	vulgare	NSGC	PI 198734	1951	33.55	68.4167	2440	AFG	Ghazni	Ghazni, south of Kabul toward Kandahar	3	6	Hulled	6	1	5C	W	C
4793	Hordeum vulgare subsp. vulgare	vulgare	NSGC	CIho 14301	1926	40.1833	44.5	1011	ARM	Erevan	Erivan Government	3	6	Hulled	2	1	5C	W	T
4854	Hordeum vulgare subsp. vulgare	vulgare	NSGC	PI 327841	1968	38.9022	46.2383	740	ARM	Syunik'	Megri	3	6	Hulled	6	1	1A	W	T
4783	Hordeum vulgare subsp. vulgare	vulgare	NSGC	CIho 4098	1924	40.6828	46.3606	454	AZE		Elisavetpol	3	6	Hulled	6	1	5C	W	T
4866	Hordeum vulgare subsp. vulgare	vulgare	NSGC	PI 573632	1992	38.9167	48.9167	-29	AZE		Lenkoran	3	6	Hulled	2	0	5C	S	C
4905	Hordeum vulgare subsp. vulgare	vulgare	NSGC	PI 94853	1931	40.3667	49.9833	26	AZE		dry plains east of Baku	3	6	Hulled	6	1	5C	W	C
4989	Hordeum vulgare subsp. vulgare	vulgare	NSGC	PI 65196	1925	32.0667	118.767		CHN	Jiangsu	Nanking	3	6	Hulled	2	0	S	S	T
4933	Hordeum vulgare subsp. vulgare	vulgare	NSGC	PI 387875	1974	31.3333	121.267	4	CHN	Shanghai	Malu	3	6	Hulled	2	0	S	S	T
4867	Hordeum vulgare subsp. vulgare	vulgare	NSGC	PI 573668	1991	43.05	42.7333	1446	GEO		Lancvali, 1 km east of Mestia, Rayon Mestia (Ober- Svantien)	3	6	Hulled	2	1	5C	W	T
4868	Hordeum vulgare subsp. vulgare	vulgare	NSGC	PI 573676	1991	42.9833	42.8667	2050	GEO		Cazasi, Bez. Usguli, Rayon Mestia, am Oberlauf des Inguri, Ober-Svanetien	3	6	Hulled	6	1	5C	W	T
4946	Hordeum vulgare subsp. vulgare	vulgare	NSGC	PI 573689	1991	42.4333	45.5833	2050	GEO		Kvavlo, above Dartlo, northwest of Omalo, Rayon Achaeta, historical province Tuschetien	3	6	Hulled	2	0	S	S	T
5289	Hordeum vulgare subsp. vulgare	vulgare	NSGC	PI 289838	1963	24.1667	72.4333		IND	Gujarat	Palanbur	3	6	Hulled	ND	1	5C	W	T
4908	Hordeum vulgare subsp. vulgare	vulgare	NSGC	PI 143450	1941	38.4167	48.4667	1405	IRN	East Azerbaijan	Namin	3	6	Hulled	6	0	ND	S	T
4907	Hordeum vulgare subsp. vulgare	vulgare	NSGC	PI 138721	1940	32.6833	51.6833	1573	IRN	Esfahan	Esfahan	3	6	Hulled	2	1	S	S	C
4947	Hordeum vulgare subsp. vulgare	vulgare	NSGC	PI 573850	1992	27.5833	87.3333	6000	NPL	Sagarmatha	Kholme, Shankhuwasabha	3	6	Naked	6	0	S	S	C
4857	Hordeum vulgare subsp. vulgare	vulgare	NSGC	PI 410527	1976	35.9667	71.9833	1830	PAK	Azad Kashmir	Zaid, 37 mi. from Chitral	3	6	Hulled	6	1	1B	S	C
4774	Hordeum vulgare subsp. vulgare	vulgare	NSGC	CIho 2354	1917	45.0333	38.9833	27	RUS	Krasnodar	Ekatarinodar, Kuban Government	3	6	Hulled	2	0	S	S	T
4834	Hordeum vulgare subsp. vulgare	vulgare	NSGC	PI 168439	1948	38.7333	36.4	1499	TUR	Kayseri	Pinarbasi	3	6	Hulled	2	0	5C	S	T
4835	Hordeum vulgare subsp. vulgare	vulgare	NSGC	PI 170956	1948	40.2589	40.2278	1636	TUR	Bayburt	Bayburt	3	6	Hulled	2	1	5C	W	T
4840	Hordeum vulgare subsp. vulgare	vulgare	NSGC	PI 182727	1949	39.7	43.1	1655	TUR	Agri	Cimikan, Eleskirt	3	6	Hulled	2	1	5C	W	T
4853	Hordeum vulgare subsp. vulgare	vulgare	NSGC	PI 327824	1968	48.5	35		UKR	Dnipropetrovsk		3	6	Hulled	ND	1	1A	W	T
5317	Hordeum vulgare subsp. vulgare	vulgare	PGRC	CN 96353	1964	56	93		RUS		Krasnoyarsk, Russian Federation	3	6	Hulled	2	0	S	S	T
5176	Hordeum vulgare subsp. vulgare	vulgare	VIR	5406	1923	53.2	63.6333		KAZ	Qoustanay (region)		3	6	Hulled	ND	1	S	S	C
5218	Hordeum vulgare subsp. vulgare	vulgare	VIR	5301	1923	49	66		KAZ			3	6	Hulled	ND	0	S	S	T
5211	Hordeum vulgare subsp. vulgare	vulgare	VIR	4426	1923	55	33		RUS	Smolensk		3	6	Hulled	ND	1	1B	S	T
5201	Hordeum vulgare subsp. vulgare	vulgare	VIR	9727	1927	63.8167	33		RUS	Karelia		3	6	Hulled	2	0	ND	S	T
5193	Hordeum vulgare subsp. vulgare	vulgare	VIR	4539	1923	54.2	37.6167		RUS	Tula (region)		3	6	Naked	2	1	5C	W	T
5209	Hordeum vulgare subsp. vulgare	vulgare	VIR	3853	1922	58.55	43.6833		RUS	Kostroma		3	6	Hulled	2	0	S	S	T
5194	Hordeum vulgare subsp. vulgare	vulgare	VIR	4869	1922	56.6333	47.8667		RUS	Mari-El (republic)		3	6	Hulled	ND	0	S	S	T
5223	Hordeum vulgare subsp. vulgare	vulgare	VIR	9417	1927	64.2833	54.4667		RUS	Komi		3	6	Hulled	2	0	ND	S	T
5192	Hordeum vulgare subsp. vulgare	vulgare	VIR	4503	1923	57.15	65.5333		RUS	Tyumen (region)		3	6	Hulled	ND	1	S	S	T
5203	Hordeum vulgare subsp. vulgare	vulgare	VIR	10336	1927	51.95	85.95		RUS	Altay (district)		3	6	Hulled	2	1	1B	S	T
5185	Hordeum vulgare subsp. vulgare	vulgare	VIR	2935	1914	52.2833	104.3		RUS	Irkutsk (region)		3	6	Hulled	2	0	S	S	T
5207	Hordeum vulgare subsp. vulgare	vulgare	VIR	2964	1915	53.55	127.833		RUS	Amur		3	6	Hulled	6	ND	S	S	T
5232	Hordeum vulgare subsp. vulgare	vulgare	VIR	11069	1928	45.3	134.7		RUS	Primorsky Krai		3	6	Naked	ND	1	5C	W	T
5191	Hordeum vulgare subsp. vulgare	vulgare	VIR	4285	1922	51	143		RUS	Sakhalin (region)		3	6	Hulled	2	1	S	S	T
645	Hordeum vulgare subsp. vulgare f. agriocrithon	agriocrithon	IPK	HOR 2458	-	29.65	91.8		CHN	Tibet	Lhasa (Freisleben)	3	6	ND	6	ND	ND	ND	C
643	Hordeum vulgare subsp. vulgare f. agriocrithon	agriocrithon	IPK	HOR 2455	-	29.43	97.16		CHN	Tibet	Tsela Dzong	3	6	ND	6	ND	ND	ND	T
666	Hordeum vulgare subsp. spontaneum	spontaneum	NSGC	PI 211041	1953	37.12	70.58	1220	AFG		Faizabad	3	7	Hulled	6	1	S	S	C
3959	Hordeum vulgare subsp. spontaneum	spontaneum	NSGC	PI 466381	-	31.87	35.45		ISR		West Bank Israel Jerico - Plain	3	7	Hulled	6	ND	ND	ND	ND
3873	Hordeum vulgare subsp. spontaneum	spontaneum	SCRI	146 284738	-	31.68	35		ISR		NetivLamid Hei	3	7	Hulled	6	ND	ND	ND	C
4973	Hordeum vulgare subsp. vulgare	vulgare	ICARDA	IG 107016	1993	32	54.85		IRN		Askezar; 15 km before Yazd on road from Ardakan	3	7	Hulled	6	1	5C	W	C
5304	Hordeum vulgare subsp. vulgare	vulgare	ICARDA	IG 120543	-	51.2333	51.3833	31	KAZ	Oral (region)		3	7	Hulled	6	0	S	S	ND
5256	Hordeum vulgare subsp. vulgare	vulgare	ICARDA	IG 125912	-	51.1	54.1		KAZ	Chingirlau region	Ural'sk	3	7	ND	ND	ND	1A	ND	C
5253	Hordeum vulgare subsp. vulgare	vulgare	ICARDA	IG 125630	-	50.5167	69.2167		KAZ	Semipalatinsk	Novo-Shul'ba (Novaya Shul'ba)	3	7	Hulled	6	ND	S	S	T
4718	Hordeum vulgare subsp. vulgare	vulgare	ICARDA	IG 131417	2000	42.9157	73.1653	672	KAZ		6 km on turnoff towards Tarttii, the Chimkent-Alma-Ata road Ulq Bishket	3	7	Hulled	2	0	ND	S	C
5254	Hordeum vulgare subsp. vulgare	vulgare	ICARDA	IG 125634	-	50.2333	82.2167		KAZ	Oskemen	Predgornoye, Ust' Kamenogorsk district	3	7	Hulled	6	0	ND	S	T
4737	Hordeum vulgare subsp. vulgare	vulgare	ICARDA	IG 128160	1986	30.4167	67.5	1810	PAK		Warchum 24 km W Ziarat	3	7	Hulled	6	1	ND	ND	C
5275	Hordeum vulgare subsp. vulgare	vulgare	ICARDA	IG 25876	-	47.2333	39.7167		RUS	Rostov Oblast	Rostov on Don	3	7	Hulled	6	0	S	S	C
5263	Hordeum vulgare subsp. vulgare	vulgare	ICARDA	IG 18593	-	51.6669	47.2144		RUS	Saratov	Udarnik	3	7	Hulled	2	0	S	S	T
5276	Hordeum vulgare subsp. vulgare	vulgare	ICARDA	IG 28067	1944	65	130		RUS	Sakha	Yakutsk	3	7	Hulled	2	ND	ND	ND	C
5297	Hordeum vulgare subsp. vulgare	vulgare	ICARDA	IG 16954	-	37.9333	58.3667	280	TKM	Ashgabat (district)		3	7	Hulled	6	1	ND	ND	C
5282	Hordeum vulgare subsp. vulgare	vulgare	ICARDA	IG 37204	-	41.2667	69.2167		UZB	Sakha	Yakutia	3	7	Hulled	6	1	S	S	T
4765	Hordeum vulgare subsp. vulgare	vulgare	NordGen	H 7555	1986	48.06	86.4	780	CHN	Xinjiang	Habahe, Teilike, cultivation	3	7	Hulled	6	0	1B	S	T
4768	Hordeum vulgare subsp. vulgare	vulgare	NordGen	H 8737	1986	48.06	86.4	1180	CHN	Xinjiang	Habahe county, Konton village, 45 km northeast of Habahe, in a field	3	7	Hulled	6	0	1B	S	T
4753	Hordeum vulgare subsp. vulgare	vulgare	NordGen	H 7405	-	30.9	103.5		CHN	Sichuan	Guan Xian	3	7	Hulled	2	0	1A	S	C
4875	Hordeum vulgare subsp. vulgare	vulgare	NSGC	PI 584973	1993	42	86		CHN	Xinjiang		3	7	Hulled	2	0	S	S	T
4896	Hordeum vulgare subsp. vulgare	vulgare	NSGC	PI 65197	1925	39.1	112.983	888	CHN	Shanxi	Tai Hsin	3	7	Hulled	2	1	S	S	T
4809	Hordeum vulgare subsp. vulgare	vulgare	NSGC	PI 69421	1926	36.7167	114.517	56	CHN	Hebei	Chiehhochen, Manchuria	3	7	Hulled	6	0	1B	S	T
4811	Hordeum vulgare subsp. vulgare	vulgare	NSGC	PI 69562	1926	49.2	119.7	624	CHN	Nei Monggol	Hailar, Manchuria	3	7	Hulled	6	0	1B	S	T
4820	Hordeum vulgare subsp. vulgare	vulgare	NSGC	PI 70840	1926	41.7933	120.631	251	CHN	Liaoning	Tasanchiatzu, Manchuria	3	7	Hulled	6	0	1B	S	T
4900	Hordeum vulgare subsp. vulgare	vulgare	NSGC	PI 70795	1926	49.1	121.033	697	CHN	Nei Monggol	Mientuho, Manchuria	3	7	Hulled	6	0	1B	S	T
4818	Hordeum vulgare subsp. vulgare	vulgare	NSGC	PI 70294	1926	45.5167	124.533	127	CHN	Heilongjiang	Maohsing	3	7	Hulled	6	0	1B	S	T
4899	Hordeum vulgare subsp. vulgare	vulgare	NSGC	PI 69614	1926	44.3167	125.367	213	CHN	Jilin	Paochiaokou	3	7	Hulled	ND	0	1B	S	T
4810	Hordeum vulgare subsp. vulgare	vulgare	NSGC	PI 69427	1926	48.2	125.4	314	CHN	Heilongjiang	Hsichengchen	3	7	Hulled	6	0	1B	S	T
4819	Hordeum vulgare subsp. vulgare	vulgare	NSGC	PI 70813	1926	40.9333	125.667	383	CHN	Jilin	Liangchuchen	3	7	Hulled	6	0	1B	S	T
4816	Hordeum vulgare subsp. vulgare	vulgare	NSGC	PI 69653	1926	41.1	126.167	169	CHN	Jilin	Tungkouchen	3	7	Hulled	6	0	1B	S	T
4794	Hordeum vulgare subsp. vulgare	vulgare	NSGC	CIho 14385	1926	45.5333	126.983	143	CHN	Heilongjiang	Ahcheng	3	7	Hulled	6	0	1B	S	T
5284	Hordeum vulgare subsp. vulgare	vulgare	NSGC	PI 69671	1926	42.2833	127.067		CHN	Jilin	Huayuan, Manchuria	3	7	Hulled	6	1	ND	ND	T
5293	Hordeum vulgare subsp. vulgare	vulgare	NSGC	PI 69615	1926	44.7	127.2		CHN	Heilongjiang	Shanhotun, Manchuria	3	7	Hulled	6	1	S	S	T
4817	Hordeum vulgare subsp. vulgare	vulgare	NSGC	PI 69794	1926	50.2667	127.467	118	CHN	Heilongjiang	Taheiho	3	7	Hulled	6	0	1B	S	T
4808	Hordeum vulgare subsp. vulgare	vulgare	NSGC	PI 69417	1926	47.0167	130.717	79	CHN	Heilongjiang	Huachuan, Manchuria	3	7	Hulled	6	0	1B	S	T
4815	Hordeum vulgare subsp. vulgare	vulgare	NSGC	PI 69640	1926	44.4333	130.883	392	CHN	Heilongjiang	Hsiaosuifen, Manchuria	3	7	Hulled	6	0	1B	S	T
4821	Hordeum vulgare subsp. vulgare	vulgare	NSGC	PI 72284	1927	43.1833	131.067	199	CHN	Jilin	Tumentze	3	7	Hulled	6	0	1B	S	T
4790	Hordeum vulgare subsp. vulgare	vulgare	NSGC	CIho 8082	1949	21.8333	76.3333	319	IND	Madhya Pradesh	Khandwa	3	7	Hulled	2	1	5C	W	C
5296	Hordeum vulgare subsp. vulgare	vulgare	NSGC	PI 138723	1940	28.5	53.55		IRN	Fars	Jarhum	3	7	Hulled	2	1	S	S	C
4887	Hordeum vulgare subsp. vulgare	vulgare	NSGC	PI 8809	1902	33.8	44.4	44	IRQ	Salah ad Din	Tigris Valley, above Baghdad	3	7	Hulled	2	1	5C	W	C
4928	Hordeum vulgare subsp. vulgare	vulgare	NSGC	PI 253936	1958	35.4833	45.5333	877	IRQ	As Sulaymaniyah	11 km southeast of Sulaimaniya	3	7	Hulled	2	1	5C	W	C
4985	Hordeum vulgare subsp. vulgare	vulgare	NSGC	CIho 7384	1946	33	129.5		JPN	Nagasaki	Nagasaki	3	7	Hulled	2	0	S	S	T
4986	Hordeum vulgare subsp. vulgare	vulgare	NSGC	CIho 11561	1962	37.5	140.25		JPN	Fukushima		3	7	Hulled	6	1	5C	W	C
4842	Hordeum vulgare subsp. vulgare	vulgare	NSGC	PI 190710	1950	43.05	141.35	28	JPN	Hokkaido	Sapporo	3	7	Hulled	6	1	S	S	T
4921	Hordeum vulgare subsp. vulgare	vulgare	NSGC	PI 190798	1950	36.0167	126.883	13	KOR	Cholla Puk	Kwanwon	3	7	Hulled	6	1	S	S	C
4903	Hordeum vulgare subsp. vulgare	vulgare	NSGC	PI 83794	1930	40.45	128.9	5	PRK	Hamgyong Nam	Tansen	3	7	Hulled	6	ND	ND	ND	T
4894	Hordeum vulgare subsp. vulgare	vulgare	NSGC	PI 58230	1923	43.8	131.983	27	RUS	Primorye	Nikolsk Usuriiskii, Siberia	3	7	Hulled	6	0	1A	S	T
4777	Hordeum vulgare subsp. vulgare	vulgare	NSGC	CIho 2633	1911	48.5	135.1	100	RUS	Khabarovsk	Khabarovsk	3	7	Hulled	6	ND	1B	S	T
4778	Hordeum vulgare subsp. vulgare	vulgare	NSGC	CIho 3214	1911	37.6	61.833	221	TKM	Mary	Merv, Transcaspia, Turkestan	3	7	Naked	6	1	5C	W	C
5312	Hordeum vulgare subsp. vulgare	vulgare	PGRC	CN 91292	1914	59.95	30.3167		RUS		Leningrad, Russian Federation	3	7	Hulled	6	1	5C	W	C
5314	Hordeum vulgare subsp. vulgare	vulgare	PGRC	CN 91486	1924	63.285	42.588		RUS		Arkhangelsk, Russian Federation	3	7	Hulled	6	0	S	S	T
5315	Hordeum vulgare subsp. vulgare	vulgare	PGRC	CN 92758	1944	66.7613	124.124		RUS		Yakutia-Sakha, Russian Federation	3	7	Hulled	6	0	S	S	T
5313	Hordeum vulgare subsp. vulgare	vulgare	PGRC	CN 91421	1923	45.3167	135.367		RUS		Primorye, Russian Federation	3	7	Hulled	6	0	S	S	T
5202	Hordeum vulgare subsp. vulgare	vulgare	VIR	9888	1927	54.7833	32.05		RUS	Smolensk (region)		3	7	Hulled	6	1	1B	S	ND
5208	Hordeum vulgare subsp. vulgare	vulgare	VIR	3713	1921	60.0833	40.45		RUS	Vologda		3	7	Hulled	6	0	S	S	C
5183	Hordeum vulgare subsp. vulgare	vulgare	VIR	2731	1913	57.7667	40.9333		RUS	Kostroma (region)		3	7	Hulled	6	1	S	S	T
5206	Hordeum vulgare subsp. vulgare	vulgare	VIR	2957	1914	63.5	43		RUS	Arkhangelsk		3	7	Hulled	6	0	S	S	T
5188	Hordeum vulgare subsp. vulgare	vulgare	VIR	4154	1922	56.8333	53.1833		RUS	Udmurtia (republic)		3	7	Hulled	ND	1	S	S	T
5189	Hordeum vulgare subsp. vulgare	vulgare	VIR	4237	1922	54.53	60.33		RUS	Chelyabinsk		3	7	Hulled	ND	0	S	S	T
5233	Hordeum vulgare subsp. vulgare	vulgare	VIR	11073	1928	45.3	69.2167		RUS	Primorsky Krai		3	7	Naked	6	1	1B	S	T
5235	Hordeum vulgare subsp. vulgare	vulgare	VIR	16478	1938	57.4	69.2167		RUS	Irkutsk		3	7	Hulled	6	0	S	S	ND
5225	Hordeum vulgare subsp. vulgare	vulgare	VIR	11686	1929	52.7667	82.6167		RUS	Altay		3	7	Hulled	ND	0	1B	S	T
5226	Hordeum vulgare subsp. vulgare	vulgare	VIR	18159	1952	52.7667	82.6167		RUS	Sakhalin		3	7	Hulled	ND	0	S	S	T
5227	Hordeum vulgare subsp. vulgare	vulgare	VIR	1783	1909	52.7667	82.6167		RUS	Arkhangelsk		3	7	Hulled	ND	0	S	S	T
5210	Hordeum vulgare subsp. vulgare	vulgare	VIR	4211	1922	56.5	84.97		RUS	Tomsk		3	7	Hulled	ND	ND	S	S	T
5181	Hordeum vulgare subsp. vulgare	vulgare	VIR	2258	1910	51.7197	94.4383		RUS	Tuva (republic)		3	7	Hulled	2	1	S	S	T
5228	Hordeum vulgare subsp. vulgare	vulgare	VIR	4084	1921	53.8	109.3		RUS	Buryatia (republic)		3	7	Hulled	6	0	1B	S	ND
5230	Hordeum vulgare subsp. vulgare	vulgare	VIR	10709	1927	66.4	129.2		RUS	Sakha-Yakutia (republic)		3	7	Hulled	6	0	1B	S	T
5199	Hordeum vulgare subsp. vulgare	vulgare	VIR	6376	1924	45.3167	135.367		RUS	Promorye (district)		3	7	Hulled	6	ND	S	S	T
665	Hordeum vulgare subsp. vulgare f. agriocrithon	agriocrithon	NordGen	NGB90595	1986	48.06	86.4	1250	CHN	Xinjiang	Habahe, Hujility forestry centre, barley field, elevation 1250 m	3	7	ND	6	ND	ND	ND	ND
662	Hordeum vulgare subsp. vulgare f. agriocrithon	agriocrithon	NordGen	NGB7407	1986	48.06	86.4	1250	CHN	Xinjiang	Habahe, Hujility forestry centre, tree nursery, elevation 1250 m	3	7	ND	6	ND	ND	ND	T
660	Hordeum vulgare subsp. vulgare f. agriocrithon	agriocrithon	NordGen	NGB7405	1986	48.06	86.4	1250	CHN	Xinjiang	Habahe, Hujility forestry centre, barley field, elevation 1250 m	3	7	ND	6	ND	S	S	T
661	Hordeum vulgare subsp. vulgare f. agriocrithon	agriocrithon	NordGen	NGB7406	1986	48.06	86.4	1250	CHN	Xinjiang	Habahe, Hujility forestry centre, barley field, elevation 1250 m	3	7	ND	6	0	S	S	T
664	Hordeum vulgare subsp. vulgare f. agriocrithon	agriocrithon	NordGen	NGB90594	1986	48.06	86.4	1250	CHN	Xinjiang	Habahe, Hujility forestry centre, barley field, elevation 1250 m	3	7	ND	6	0	1B	S	T
656	Hordeum vulgare subsp. vulgare f. agriocrithon	agriocrithon	NordGen	NGB7341	1983	48.25	126.52		CHN	Hei-long-jiang	Way from Bei-an to Long-chan	3	7	ND	6	0	S	S	T
657	Hordeum vulgare subsp. vulgare f. agriocrithon	agriocrithon	NordGen	NGB7342	1983	51.73	126.65		CHN	Hei-long-jiang	Way from Hu-ma to Hei-ho county, near Siberia	3	7	ND	6	0	S	S	T
4028	Hordeum vulgare subsp. spontaneum	spontaneum	IPK	HOR 10039	-	41	64		UZB			3	8	Hulled	6	ND	ND	ND	C
4689	Hordeum vulgare subsp. vulgare	vulgare	ICARDA	IG 28403	-	12.9833	77.5833	890	IND		Bangalore	3	8	Hulled	6	0	1B	S	C
4709	Hordeum vulgare subsp. vulgare	vulgare	ICARDA	IG 112664	-	36.3167	59.5833	1096	IRN		Medsched	3	8	Hulled	6	1	1A	W	C
5251	Hordeum vulgare subsp. vulgare	vulgare	ICARDA	IG 125628	-	49.3667	69.2167		KAZ	East Kazakhstan	Berel', Bukhtarmin province	3	8	Hulled	6	0	S	S	C
5302	Hordeum vulgare subsp. vulgare	vulgare	ICARDA	IG 120535	-	51.1833	71.4333	357	KAZ	Qaraghandy (region)		3	8	Hulled	6	0	S	S	C
4719	Hordeum vulgare subsp. vulgare	vulgare	ICARDA	IG 131468	2000	43.1733	76.7815	1000	KAZ		4 km towards Shahalgar after leaving Alma-Ata	3	8	Hulled	6	0	1A	S	C
5255	Hordeum vulgare subsp. vulgare	vulgare	ICARDA	IG 125910	-	43.8667	77.0667		KAZ	Almaty Province	Ili	3	8	Hulled	6	0	1B	S	C
5305	Hordeum vulgare subsp. vulgare	vulgare	ICARDA	IG 125910	-	43.8667	77.0667	558	KAZ	East Kazakhstan (reg	district Ili	3	8	Hulled	6	0	S	S	C
4974	Hordeum vulgare subsp. vulgare	vulgare	ICARDA	IG 131422	2000	43.3735	77.3368		KAZ		16 km from Towlgar heading towards Issik	3	8	Hulled	6	1	1B	S	C
5250	Hordeum vulgare subsp. vulgare	vulgare	ICARDA	IG 120607	-	57.9833	31.35		RUS	Novgorod	Staraya Russa	3	8	Hulled	6	1	1A	W	ND
5301	Hordeum vulgare subsp. vulgare	vulgare	ICARDA	IG 17316	-	45.05	41.9833	525	RUS	Stavropol (district)		3	8	Hulled	6	1	1A	W	C
4738	Hordeum vulgare subsp. vulgare	vulgare	ICARDA	IG 131671	2000	40.1333	69.3333	410	TJK		Yanchin area, 4 Km from Norw to Uroteppe	3	8	Hulled	6	0	5C	S	C
4740	Hordeum vulgare subsp. vulgare	vulgare	ICARDA	IG 126421	1999	38.425	56.2881	400	TKM		2 km out of Karakala on road towards Chander village	3	8	Hulled	6	0	5C	S	C
5298	Hordeum vulgare subsp. vulgare	vulgare	ICARDA	IG 16985	-	41.3	69.2833	419	UZB	Toshkent (region)		3	8	Hulled	6	0	1B	S	C
4741	Hordeum vulgare subsp. vulgare	vulgare	ICARDA	IG 123864	1998	40.9422	71.0319	650	UZB		Ujgur village	3	8	Hulled	6	0	1A	S	C
4977	Hordeum vulgare subsp. vulgare	vulgare	ICARDA	IG 123901	1998	40.8267	72.3867		UZB		Gullistan, Andijan	3	8	Hulled	2	1	ND	ND	C
4931	Hordeum vulgare subsp. vulgare	vulgare	NSGC	PI 327822	1968	39.4	47.0167	612	AZE		Jebrail	3	8	Hulled	6	1	1A	W	C
4923	Hordeum vulgare subsp. vulgare	vulgare	NSGC	PI 202881	1952	28.9667	90.4	4469	CHN	Xizang	Nangkartse	3	8	Naked	6	1	S	S	T
4812	Hordeum vulgare subsp. vulgare	vulgare	NSGC	PI 69563	1926	45.55	131.883	134	CHN	Heilongjiang	Mishan, Manchuria	3	8	Hulled	6	0	1B	S	T
4912	Hordeum vulgare subsp. vulgare	vulgare	NSGC	PI 164808	1948	18.5333	73.8667	547	IND	Maharashtra	Poona	3	8	Hulled	6	1	1A	W	C
4929	Hordeum vulgare subsp. vulgare	vulgare	NSGC	PI 268258	1960	34.15	46.5333	1402	IRN	Bakhtaran	6 km north of Shahabad	3	8	Hulled	2	1	5C	W	C
4951	Hordeum vulgare subsp. vulgare	vulgare	NSGC	PI 639309	2004	48.7667	82.6167	506	KAZ		Kokpekty-Samarka, Kokpekty, east Kazakhstan, near village Bolschoi-Buken.	3	8	Hulled	ND	0	1B	S	T
4831	Hordeum vulgare subsp. vulgare	vulgare	NSGC	PI 87841	1930	40	125.25		PRK	Pyongan Puk		3	8	Hulled	6	1	1A	W	C
4823	Hordeum vulgare subsp. vulgare	vulgare	NSGC	PI 76507	1928	43.6167	45.25	77	RUS	Checheno-Ingushetia	Chechnia, Terek region, Low Naur village, Northern Caucasus	3	8	Hulled	6	0	S	S	C
5287	Hordeum vulgare subsp. vulgare	vulgare	NSGC	PI 178338	1949	41.0097	34.0369		TUR	Kastamonu	Tosya	3	8	Hulled	6	1	ND	ND	C
5307	Hordeum vulgare subsp. vulgare	vulgare	PGRC	CN 58891	1924	54.5	35.5		RUS		Kaluga, Russian Federation	3	8	Hulled	6	ND	S	S	C
5175	Hordeum vulgare subsp. vulgare	vulgare	VIR	5300	1923	52	69		KAZ	Tselinograd (region)		3	8	Hulled	ND	1	1B	S	C
5187	Hordeum vulgare subsp. vulgare	vulgare	VIR	3200	1918	46.35	48.05		RUS	Astrakhan (region)		3	8	Hulled	6	1	1B	S	C
5213	Hordeum vulgare subsp. vulgare	vulgare	VIR	4637	1923	57.2833	52.75		RUS	Udmurtia (republic)		3	8	Hulled	ND	1	1B	S	C
5198	Hordeum vulgare subsp. vulgare	vulgare	VIR	5866	1924	63.1528	55.8281		RUS	Komi (republic)		3	8	Hulled	6	0	S	S	C
5234	Hordeum vulgare subsp. vulgare	vulgare	VIR	15619	1936	68	69.2167		RUS	Murmansk		3	8	Hulled	6	0	1B	S	C
5214	Hordeum vulgare subsp. vulgare	vulgare	VIR	4811	1922	59.8833	91.6667		RUS	Krasnoyarsk		3	8	Hulled	6	1	1A	W	C
5184	Hordeum vulgare subsp. vulgare	vulgare	VIR	2925	1914	56	93		RUS	Krasnoyarsk (district)		3	8	Hulled	6	0	S	S	C
5180	Hordeum vulgare subsp. vulgare	vulgare	VIR	2129	1910	62.0333	129.733		RUS	Sakha-Yakutia (republic)		3	8	Hulled	6	1	S	S	C
5204	Hordeum vulgare subsp. vulgare	vulgare	VIR	26400	1980	38.8333	66.0833		UZB	Qashqadaro (region)		3	8	Hulled	6	ND	ND	ND	C
