# Supplementary material for: Barley heads east: Genetic analyses reveal routes of spread through diverse Eurasian landscapes
Source: PLoS One. 2018 Jul 18;13(7):e0196652. doi: 10.1371/journal.pone.0196652 (PMC6051582; doi:10.1371/journal.pone.0196652)
Supplement: S2 Table — Sequence of primers, dye label. Primer sequences were kindly provided by J. Russell and L. Ramsay (James Hutton Institute). (XLSX) [file pone.0196652.s005.xlsx]

## Sheet: S2Table_SSRPrimerDetails
SSR locus	SCRI code	F Primer sequence (5' to 3’)	R Primer sequence (5' to 3’)	Chromosome	Dye label
M3	SCSSR25691	ACGAGCTGATATCCCACGAG	TCCGAGCTTCTTATCTTTGG	3H	VIC
M9	SCSSR03907	CTCCCATCACACCATCTGTC	GACATGGTTCCCTTCTTCTTC	5H	VIC
M10	SCSSR10477	AGAGCAATGAGCTCCTACCC	GCTTACTCGCTCGTTTAGTCG	1H	PET
M11	SCSSR14079	AAAATAAGGTTTCTTGTTCTTGG	GAAACCCTGTTGAAGTACGG	4H	6-FAM
M12	SCSSR07970	TGCATTGGGAGTGCTAGG	TGCAAGAAGCCAAGAATACC	7H	NED
M 13	SCSSR02748	GGTGCATTTGGAAGTCTAGG	ATAGCAAGTGCCAAGTGAGC	1H	VIC
M14	SCSSR15864	GCATAAACGGGTGTAAGAGC	CATCCAGTTCAGAGGATAGAGC	7H	PET
M15	SCSSR02306	TGCCTTGTTTATGTAATATCTTGTG	GGCGTAAATAAGAGTGTCTTCAG	5H	6-FAM
M16	SCSSR09398	AGAGCGCAAGTTACCAAGC	GTGCACCTCAGCGAAAGG	6H	NED
M17	SCSSR05939	TCATTGGGCTCTTCTACGG	GCAAACCGGACTAAGTATGC	5H	VIC
M18	SCSSR18005	TCCTCACACAGAGAGAAGTGC	CCCACACGGTGTAGTAGAGG	4H	PET
M19	SCIND16991	CGCCGTTCCAGTTTAACTTC	GGGCTTCCCCTCCTTTGTAT	5H	6-FAM
M20	SCSSR00103	GGTAAGGAGTGGGTCTCAGG	CAAGCAGATGCAACTACACC	6H	NED
M21	SCSSR07106	GCGCTGTCTCTTCTATGTGC	AGGTGCTCCTAATCTGATGG	5H	VIC
M22	SCIND60002	CGAATGCAGTACAGCCTCAG	CATCATCACGCCACCATACT	6H	PET
M23	SCSSR08447	AAATTTGTATTGGCTGGTTCC	ACAAAAGCAAACCCTAGACC	2H	6-FAM
M24	SCSSR10148	AAGCAGCAAAGCAAAGTACC	TCATCAGCATCTGATCATCC	5H	NED
M25	SCSSR07759	GCAACTCCTCATCATCTCAGG	CAACAGCCAGAAGGTCTACG	2H	VIC
M26	SCSSR20569	ATCGAGCACCTACGAACC	TTGCATAGCGGAAGTAATCC	3H	PET
M27	SCSSR05599	TTCCATCATAACAGCAATGG	TTCGTCGAAGGCTATGTAGG	6H	6-FAM
M28	SCSSR00334	CAAACAGCCACTGTCCTAGC	AGGGCGAGGTAGATGACG	2H	NED
M29	SCIND02587	GGTGACCCAGCCAAATTTTA	GCAGCTGCTAGTTGGTTCATC	5H	VIC
