# Supplementary material for: Barley heads east: Genetic analyses reveal routes of spread through diverse Eurasian landscapes
Source: PLoS One. 2018 Jul 18;13(7):e0196652. doi: 10.1371/journal.pone.0196652 (PMC6051582; doi:10.1371/journal.pone.0196652)
Supplement: S3 Table — -9 = no data. (XLSX) [file pone.0196652.s006.xlsx]

## Sheet: S3Table_RawAlleleData
Accession No.	Country	Species	M3	M3	M9	M9	M10	M10	M11	M11	M12L	M12L	M12U	M12U	M13	M13	M14	M14	M15	M15	M17	M17	M18	M18	M19	M19	M20	M20	M21	M21	M22	M22	M23	M23	M24	M24	M25	M25	M29	M29
640	UZB	Hag	-9	-9	28	28	-9	-9	14	14	31	31	16	16	9	9	4	4	6	6	18	18	4	6	29	29	6	6	4	4	25	25	6	6	8	8	40	40	5	5
641	CHN	Hag	14	14	21	21	4	4	14	14	16	16	21	21	9	9	12	12	6	6	4	4	6	6	38	38	6	6	4	4	-9	-9	4	4	8	8	10	10	7	7
642	CHN	Hag	14	14	21	21	-9	-9	14	14	-9	-9	-9	-9	11	11	12	12	6	6	4	4	6	6	38	38	6	6	4	4	-9	-9	4	4	8	8	10	10	5	5
643	CHN	Hag	14	14	28	28	4	4	14	14	28	28	19	19	11	11	12	12	6	6	4	4	6	6	29	29	10	10	6	6	-9	-9	4	4	29	29	10	10	5	5
644	CHN	Hag	14	14	32	32	4	4	14	14	79	79	21	21	11	11	12	12	4	4	16	16	6	6	26	26	7	7	4	4	-9	-9	4	4	37	37	10	10	5	5
645	CHN	Hag	14	14	32	32	4	4	14	14	16	16	16	16	11	11	12	12	4	4	16	16	6	6	26	26	7	7	6	6	-9	-9	4	4	37	37	10	10	4	4
646	CHN	Hag	4	4	8	8	4	4	14	14	16	16	19	19	7	9	14	14	4	4	4	4	6	6	29	29	4	4	10	10	-9	-9	4	4	43	43	10	10	5	5
647	CHN	Hag	15	15	21	21	4	4	14	14	16	16	21	21	11	11	22	22	6	6	4	4	6	6	29	29	7	7	4	4	-9	-9	4	4	37	37	10	10	5	5
648	CHN	Hag	15	15	21	21	4	4	14	14	16	16	21	21	11	11	22	22	6	6	4	4	6	6	29	29	7	7	4	4	-9	-9	4	4	37	37	10	10	5	5
649	TKM	Hag	4	4	8	8	4	4	14	14	16	16	10	10	11	11	14	14	4	4	18	18	4	4	4	4	6	6	4	4	-9	-9	4	4	29	29	39	39	5	5
650	AZE	Hag	15	15	19	19	-9	-9	6	6	4	4	31	31	7	9	12	12	6	6	4	4	4	4	26	26	6	6	4	4	40	40	6	6	8	8	48	48	5	5
652	CYP	Hsp	9	9	49	49	6	6	4	4	25	25	36	36	7	7	12	12	8	8	16	16	2	2	26	26	6	6	4	4	-9	-9	8	8	31	31	51	51	5	5
653	CHN	Hsp	14	14	21	21	4	4	14	14	16	16	19	19	9	11	22	22	6	6	4	4	6	6	29	29	6	6	4	4	-9	-9	4	4	39	39	39	39	7	7
654	CHN	Hag	14	14	21	21	4	4	6	6	16	16	21	21	7	7	12	12	6	6	4	4	8	8	29	29	6	6	4	4	-9	-9	6	6	8	8	51	51	7	7
655	CHN	Hag	15	15	21	21	4	4	6	6	16	16	21	21	7	7	12	12	4	4	4	4	6	6	38	38	6	6	4	4	-9	-9	6	6	8	8	51	51	7	7
656	CHN	Hag	14	14	4	4	-9	-9	6	6	67	67	19	19	7	9	12	12	4	4	4	4	6	6	29	29	10	10	6	6	39	39	6	6	8	8	51	51	5	5
657	CHN	Hag	14	14	21	21	-9	-9	6	6	67	67	19	19	7	9	12	12	4	4	16	16	6	6	29	29	4	4	10	10	39	39	6	6	8	8	51	51	5	5
658	CHN	Hag	4	4	8	8	-9	-9	14	14	16	16	19	19	9	11	12	12	4	4	18	18	8	8	4	4	4	4	4	4	-9	-9	6	6	43	43	39	39	5	5
659	CHN	Hag	17	17	4	4	4	4	6	6	16	16	19	19	9	9	12	12	6	6	4	4	6	6	29	29	7	7	4	4	-9	-9	6	6	8	8	10	10	7	7
660	CHN	Hag	14	14	40	40	-9	-9	6	6	79	79	51	51	7	9	12	12	4	4	4	4	6	6	29	29	10	10	12	12	-9	-9	6	6	8	8	51	51	5	5
661	CHN	Hag	-9	-9	38	38	-9	-9	6	6	79	79	16	16	-9	-9	12	12	4	4	4	4	6	6	29	29	10	10	6	6	-9	-9	6	6	8	8	51	51	5	5
662	CHN	Hag	14	14	38	38	-9	-9	6	6	79	79	16	16	7	9	12	12	8	8	4	4	6	6	29	29	10	10	6	6	-9	-9	6	6	8	8	10	10	5	5
663	CHN	Hag	15	15	21	21	4	4	14	14	16	16	10	10	9	11	7	7	6	6	4	4	6	6	29	29	6	6	4	4	-9	-9	4	4	8	8	10	10	5	5
664	CHN	Hag	14	14	38	38	-9	-9	6	6	79	79	16	16	7	9	12	12	8	8	4	4	6	6	29	29	10	10	6	6	-9	-9	6	6	8	8	51	51	5	5
665	CHN	Hag	14	14	38	38	-9	-9	6	6	79	79	51	51	7	9	12	12	4	4	4	4	6	6	29	29	10	10	6	6	-9	-9	6	6	8	8	10	10	5	5
666	AFG	Hsp	14	14	-9	-9	4	4	6	6	79	79	39	39	7	7	18	18	6	6	26	26	6	6	38	38	10	10	4	4	-9	-9	6	6	31	31	42	42	5	5
667	AFG	Hsp	-9	-9	16	16	-9	-9	14	14	27	27	19	19	11	11	16	16	10	10	4	4	6	6	23	23	4	4	4	4	-9	-9	6	6	29	29	55	55	5	5
668	IRQ	Hsp	17	17	11	11	-9	-9	6	6	10	10	31	31	11	11	12	12	10	10	4	4	6	6	23	23	6	6	4	4	-9	-9	6	6	-9	-9	35	35	5	5
669	AFG	Hsp	14	14	25	25	-9	-9	14	14	16	16	-9	-9	7	9	14	14	4	4	18	18	6	6	16	16	6	6	10	10	25	25	6	6	43	43	39	39	5	5
670	IRN	Hsp	15	15	13	13	-9	-9	14	14	31	31	21	21	9	9	12	12	8	8	4	4	4	4	29	29	6	6	4	4	-9	-9	-9	-9	53	53	37	37	5	5
673	IRQ	Hsp	4	4	10	10	-9	-9	14	14	22	22	42	42	11	11	5	5	10	10	4	4	6	6	23	23	6	6	4	4	-9	-9	6	6	29	29	2	2	5	5
674	TUR	Hsp	21	21	25	25	-9	-9	14	14	22	22	31	31	-9	-9	16	16	8	8	16	16	4	4	16	16	4	4	4	4	-9	-9	6	6	53	53	42	42	-9	-9
675	IRN	Hsp	4	4	12	12	-9	-9	18	18	22	22	-9	-9	11	11	7	7	10	10	4	4	6	6	23	23	6	6	4	4	-9	-9	6	6	26	26	51	51	5	5
676	IRN	Hsp	14	14	8	8	6	6	6	6	25	25	39	39	7	7	12	17	4	4	28	28	6	6	26	26	6	6	10	10	54	54	4	4	26	26	2	2	7	7
677	TKM	Hsp	37	37	8	8	19	19	10	10	67	67	33	33	13	13	17	17	4	4	18	18	4	4	17	17	4	4	6	6	-9	-9	6	6	26	26	39	39	5	5
678	TJK	Hsp	15	15	14	14	-9	-9	14	14	31	31	16	16	11	11	12	12	6	6	4	4	4	4	23	23	4	4	4	4	-9	-9	-9	-9	43	43	40	40	5	5
679	AZE	Hsp	15	15	8	8	-9	-9	14	14	4	4	-9	-9	7	15	12	12	6	6	4	4	4	4	26	26	6	6	4	4	-9	-9	100	100	29	29	51	51	4	4
680	AFG	Hsp	15	15	-9	-9	-9	-9	14	14	31	31	19	19	11	11	16	16	10	10	4	4	4	4	23	23	6	6	6	6	-9	-9	6	6	49	49	16	16	5	5
681	IRN	Hsp	-9	-9	29	29	-9	-9	4	4	13	13	54	54	7	7	22	22	12	12	28	28	4	4	29	29	4	4	4	4	-9	-9	4	4	26	26	10	10	7	7
682	IRN	Hsp	14	14	14	14	-9	-9	14	14	67	67	10	10	-9	-9	16	16	4	4	4	4	4	4	23	23	4	4	4	4	-9	-9	-9	-9	29	29	51	51	7	7
683	TUR	Hsp	23	23	32	32	-9	-9	6	6	4	4	-9	-9	7	7	22	22	4	4	4	4	4	4	23	23	4	4	6	6	-9	-9	8	8	29	29	35	35	5	5
684	TUR	Hsp	21	21	20	20	14	14	14	14	10	10	-9	-9	7	7	22	22	10	10	4	4	4	4	4	4	-9	-9	4	4	-9	-9	-9	-9	29	29	35	35	5	5
685	TJK	Hsp	-9	-9	8	14	6	6	14	14	31	31	16	16	7	11	12	12	6	6	4	4	4	4	9	9	4	6	4	4	-9	-9	6	6	43	43	40	40	5	5
686	TKM	Hsp	14	14	14	16	19	19	10	14	31	67	19	31	-9	-9	4	4	4	6	4	4	4	6	-9	-9	6	6	4	4	-9	-9	6	6	29	49	28	35	5	5
687	TKM	Hsp	32	32	8	8	-9	-9	6	6	67	67	33	33	9	11	7	7	4	4	18	18	6	6	17	17	4	4	4	4	-9	-9	6	6	26	26	60	60	5	5
688	TUR	Hsp	21	21	16	16	12	12	14	14	10	10	33	33	7	7	24	24	10	10	4	4	4	4	20	20	6	6	4	4	-9	-9	8	8	49	49	28	28	5	5
689	TUR	Hsp	4	4	35	35	-9	-9	16	16	4	4	48	48	7	7	16	16	6	6	-9	-9	6	6	-9	-9	6	6	4	4	-9	-9	6	6	26	26	28	28	5	5
690	CHN	Hsp	17	17	21	21	4	4	14	14	16	16	21	21	11	11	24	24	6	6	4	4	6	6	29	29	6	6	4	4	-9	-9	6	6	37	37	10	10	7	7
691	CHN	Hsp	15	15	21	21	23	23	6	6	16	16	19	19	7	9	1	1	6	6	4	4	6	6	29	29	6	6	4	4	-9	-9	6	6	8	8	10	10	7	7
692	CHN	Hsp	15	15	21	21	4	4	6	6	16	16	39	39	7	9	1	1	6	6	4	4	6	6	29	29	6	6	4	4	52	52	6	6	8	8	10	10	7	7
693	CHN	Hsp	15	15	21	21	4	4	6	6	16	16	39	39	7	9	12	12	6	6	4	4	6	6	29	29	6	6	4	4	-9	-9	6	6	8	8	10	10	7	7
694	CHN	Hsp	15	15	21	21	4	4	6	6	16	16	39	39	7	9	12	12	6	6	4	4	6	6	29	29	6	6	4	4	-9	-9	6	6	8	8	10	10	7	7
3808	RUS	Hsp	4	4	8	8	-9	-9	14	14	16	16	10	10	11	11	14	14	4	4	18	18	4	4	-9	-9	-9	-9	-9	-9	57	57	-9	-9	29	29	39	39	5	5
3809	RUS	Hsp	15	15	25	25	29	29	10	10	31	31	33	33	7	11	-9	-9	6	6	4	4	6	6	26	26	4	4	10	10	24	24	-9	-9	49	49	39	39	7	7
3810	RUS	Hsp	37	37	8	8	35	35	10	10	67	67	33	33	11	11	18	18	4	4	18	18	6	6	-9	-9	4	4	4	4	43	43	-9	-9	26	26	60	60	5	5
3811	RUS	Hsp	15	15	8	8	35	35	4	4	31	31	31	31	11	11	12	12	-9	-9	4	4	4	4	-9	-9	6	6	4	4	40	40	-9	-9	49	49	28	28	5	5
3812	RUS	Hsp	-9	-9	8	8	35	35	4	4	31	31	31	31	11	11	12	12	4	4	4	4	4	4	29	29	6	6	4	4	40	40	-9	-9	49	49	28	28	5	5
3813	RUS	Hsp	15	15	19	19	31	31	6	6	4	4	31	31	7	13	10	12	6	6	4	4	4	4	26	26	6	6	-9	-9	40	40	100	100	8	8	48	48	5	5
3814	RUS	Hsp	15	15	14	14	6	6	14	14	31	31	16	16	7	7	12	12	6	6	4	4	-9	-9	23	23	4	4	-9	-9	-9	-9	6	6	43	43	39	39	5	5
3836	AFG	Hsp	15	15	26	26	10	10	14	14	10	10	31	31	5	5	26	26	10	10	4	4	4	4	4	4	4	4	4	4	40	40	-9	-9	29	29	28	28	5	5
3847	IRQ	Hsp	17	17	19	19	6	6	8	8	31	31	-9	-9	11	13	7	7	10	10	10	10	4	4	23	23	6	6	6	6	40	40	-9	-9	29	29	63	63	5	5
3848	IRQ	Hsp	17	17	12	12	6	6	4	4	31	31	33	33	7	11	16	16	6	6	19	19	4	4	16	16	-9	-9	4	4	40	40	-9	-9	53	53	51	51	5	5
3849	IRN	Hsp	17	17	25	25	16	16	14	14	25	25	-9	-9	-9	-9	4	4	10	10	4	4	4	4	23	23	6	6	4	4	45	45	-9	-9	26	26	63	63	5	5
3850	IRN	Hsp	11	11	38	38	16	16	14	14	31	31	-9	-9	11	11	12	12	10	10	4	4	4	4	23	23	8	8	4	4	48	48	-9	-9	41	41	35	35	5	5
3851	IRN	Hsp	4	4	11	11	-9	-9	4	4	31	31	27	27	-9	-9	4	4	10	10	4	4	6	6	23	23	8	8	4	4	14	14	-9	-9	29	29	10	28	5	5
3852	IRN	Hsp	23	23	27	27	16	16	14	14	22	22	-9	-9	11	11	12	12	10	10	-9	-9	4	4	23	23	6	6	4	4	-9	-9	6	6	29	29	2	2	5	5
3853	IRN	Hsp	15	15	-9	-9	10	10	4	4	13	13	36	36	5	5	16	22	10	10	4	4	6	6	38	38	6	6	6	6	25	38	6	6	-9	-9	-9	-9	7	7
3854	IRN	Hsp	14	14	25	25	16	16	8	8	31	31	31	31	15	15	16	16	10	10	4	4	4	4	23	23	4	4	4	4	54	54	4	4	51	51	2	2	7	7
3855	IRN	Hsp	23	23	17	17	4	4	6	6	22	22	-9	-9	11	11	7	7	6	6	4	4	6	6	23	23	6	6	4	4	43	43	8	8	29	29	51	51	5	5
3856	IRN	Hsp	15	15	21	21	6	6	6	6	10	10	51	51	-9	-9	14	14	6	6	30	30	6	6	16	16	6	6	4	4	40	40	-9	-9	43	43	60	60	5	5
3857	IRN	Hsp	4	4	25	25	10	10	8	8	31	31	-9	-9	11	11	28	28	-9	-9	16	16	4	4	26	26	4	4	4	4	38	38	-9	-9	-9	-9	-9	-9	5	5
3858	TUR	Hsp	15	15	30	30	27	27	8	8	31	31	-9	-9	11	11	7	7	12	12	4	4	4	4	23	23	6	6	4	4	40	40	-9	-9	51	51	16	16	5	5
3859	TUR	Hsp	15	15	19	19	8	8	6	6	10	10	36	36	7	7	4	4	8	8	4	4	4	4	29	29	6	6	8	8	52	52	6	6	30	30	-9	-9	-9	-9
3861	TUR	Hsp	15	15	30	30	6	6	14	14	31	31	-9	-9	7	7	7	7	10	10	4	4	4	4	23	23	6	6	12	12	38	38	-9	-9	-9	-9	35	35	-9	-9
3862	TUR	Hsp	15	15	25	25	16	16	8	8	31	31	-9	-9	7	7	7	7	10	10	16	16	4	4	23	23	6	6	4	4	38	38	8	8	29	29	17	17	5	5
3863	TUR	Hsp	15	15	-9	-9	19	19	14	14	10	10	-9	-9	7	7	7	7	-9	-9	22	22	4	4	18	18	6	6	4	4	52	52	6	6	41	41	63	63	5	5
3864	TUR	Hsp	17	17	21	21	12	12	14	14	10	10	48	48	7	7	26	26	8	8	4	4	4	4	23	23	6	6	4	4	43	43	8	8	49	49	-9	-9	-9	-9
3865	TUR	Hsp	17	17	36	36	10	10	4	4	10	10	-9	-9	7	7	16	16	8	8	16	16	4	4	29	29	6	6	4	4	40	40	-9	-9	49	49	63	63	5	5
3866	JOR	Hsp	15	15	16	16	29	29	14	14	-9	-9	48	48	5	5	16	16	6	6	4	4	4	4	26	26	6	6	10	10	45	45	-9	-9	29	29	-9	-9	5	5
3871	TUR	Hsp	4	15	28	28	-9	-9	4	8	31	31	-9	-9	11	11	4	7	6	6	4	19	4	4	23	23	4	6	4	4	24	38	2	6	29	29	2	39	5	5
3872	IRN	Hsp	4	4	42	42	-9	-9	10	10	16	16	42	42	7	7	16	16	8	8	4	4	2	2	26	26	10	10	2	2	40	40	6	6	29	29	55	55	-9	-9
3873	ISR	Hsp	14	14	-9	-9	6	6	6	6	79	79	51	51	7	7	18	18	12	12	4	4	6	6	32	32	10	10	10	10	43	43	6	6	20	20	10	10	5	5
3876	TKM	Hsp	15	15	8	8	4	4	10	10	31	31	10	10	7	7	14	14	4	4	18	18	4	4	4	4	4	4	4	4	57	57	6	6	49	49	-9	-9	-9	-9
3877	ISR	Hsp	14	14	8	8	16	16	4	4	13	13	27	27	7	7	26	26	6	6	14	14	4	4	26	26	6	6	6	6	43	43	6	6	36	36	-9	-9	7	7
3878	ISR	Hsp	15	15	28	28	6	6	6	6	25	25	36	36	-9	-9	4	4	8	8	-9	-9	6	6	18	18	8	8	8	8	43	43	-9	-9	20	20	63	63	7	7
3880	ISR	Hsp	14	14	21	21	6	6	6	6	67	67	36	36	-9	-9	20	20	6	6	4	4	4	4	29	29	6	6	4	4	43	43	-9	-9	20	20	-9	-9	5	5
3881	ISR	Hsp	14	17	8	36	6	6	8	8	13	13	36	36	-9	-9	16	16	6	6	4	18	4	4	29	29	6	10	4	6	48	48	-9	-9	-9	-9	51	51	5	5
3882	ISR	Hsp	2	2	8	8	6	6	6	6	4	4	31	31	5	5	14	14	10	10	4	4	4	4	20	20	4	4	4	4	48	48	100	100	-9	-9	63	63	7	7
3883	ISR	Hsp	17	17	36	36	6	6	6	6	52	52	31	31	5	5	16	16	6	6	-9	-9	6	6	-9	-9	6	6	4	4	43	43	6	6	-9	-9	-9	-9	5	5
3884	ISR	Hsp	14	14	-9	-9	23	23	4	4	67	67	36	36	7	7	36	36	8	8	4	4	4	4	29	29	6	6	6	6	25	25	6	6	20	20	-9	-9	5	5
3885	ISR	Hsp	19	19	8	8	6	6	6	6	10	10	42	42	5	5	12	12	10	10	4	4	4	4	16	16	6	6	4	4	40	40	-9	-9	-9	-9	-9	-9	5	5
3886	ISR	Hsp	14	17	19	19	-9	-9	4	4	13	13	48	48	7	7	28	28	11	11	26	26	6	6	38	38	6	6	4	4	41	41	-9	-9	-9	-9	-9	-9	5	5
3887	ISR	Hsp	-9	-9	34	34	4	4	4	4	25	25	31	31	7	13	-9	-9	-9	-9	4	4	4	4	38	38	4	4	6	6	40	40	4	4	26	26	29	29	5	5
3888	ISR	Hsp	14	14	8	8	-9	-9	6	6	13	22	4	4	7	7	7	7	8	8	19	19	4	4	23	38	6	6	4	4	41	41	6	6	26	41	10	10	5	5
3889	ISR	Hsp	15	15	8	8	10	10	-9	-9	25	25	-9	-9	7	7	24	24	-9	-9	4	4	6	6	26	26	-9	-9	10	10	38	38	-9	-9	26	26	55	55	7	7
3890	ISR	Hsp	9	9	8	8	16	16	6	6	13	13	-9	-9	7	7	20	20	4	4	4	4	4	4	38	38	8	8	2	2	14	14	-9	-9	-9	-9	-9	-9	7	7
3892	ISR	Hsp	-9	-9	8	16	6	6	6	6	13	13	27	27	-9	-9	4	4	8	8	4	4	2	4	29	41	6	6	6	6	43	43	-9	-9	30	36	-9	-9	7	7
3894	ISR	Hsp	-9	-9	28	28	10	10	4	14	13	31	51	51	-9	-9	18	22	12	12	4	4	4	4	29	41	4	6	4	6	45	45	-9	-9	-9	-9	-9	-9	5	7
3895	ISR	Hsp	17	17	30	30	8	8	14	14	31	31	-9	-9	5	9	18	18	8	8	4	4	-9	-9	41	41	6	6	6	6	45	45	-9	-9	-9	-9	-9	-9	5	5
3896	ISR	Hsp	15	15	2	2	6	6	6	6	67	67	45	45	7	7	9	9	10	10	-9	-9	4	4	16	16	10	10	6	6	52	52	4	4	-9	-9	37	37	5	5
3897	ISR	Hsp	15	15	2	2	6	6	6	6	25	25	-9	-9	5	9	9	9	4	4	16	16	4	4	38	38	6	6	4	4	45	45	6	6	-9	-9	55	55	5	5
3898	ISR	Hsp	15	15	6	6	16	16	6	6	31	31	-9	-9	-9	-9	22	22	-9	-9	4	4	-9	-9	26	26	8	8	6	6	52	52	6	6	-9	-9	17	17	9	9
3899	IRN	Hsp	11	11	19	19	14	14	14	14	16	16	-9	-9	11	11	12	12	-9	-9	4	4	4	4	23	23	8	8	4	4	48	48	-9	-9	29	29	51	51	5	5
3901	IRN	Hsp	19	19	14	14	6	6	14	14	31	31	31	31	-9	-9	12	12	10	10	4	4	6	6	-9	-9	6	6	4	4	57	57	6	6	30	30	16	16	5	5
3936	AFG	Hsp	14	14	-9	-9	16	16	4	4	7	7	10	10	11	11	4	4	10	10	4	4	-9	-9	23	23	6	6	6	6	24	24	-9	-9	53	53	2	2	7	7
3942	SYR	Hsp	11	11	-9	-9	12	12	6	6	-9	-9	33	33	-9	-9	-9	-9	12	12	4	4	4	4	23	23	8	8	4	4	24	24	6	6	20	20	10	10	7	7
3943	IRQ	Hsp	15	15	12	12	16	16	6	6	31	31	-9	-9	15	15	7	7	10	10	10	10	4	4	23	23	6	6	4	4	-9	-9	-9	-9	29	29	-9	-9	5	5
3946	TKM	Hsp	32	32	8	8	37	37	6	6	67	67	33	33	-9	-9	7	7	4	4	-9	-9	4	4	17	17	6	6	4	4	-9	-9	-9	-9	29	29	-9	-9	7	7
3947	TKM	Hsp	15	15	16	16	16	16	6	6	27	27	10	10	-9	-9	18	18	4	4	30	30	4	4	23	23	4	4	4	4	40	40	-9	-9	29	29	60	60	5	5
3948	TKM	Hsp	37	37	8	8	21	21	6	6	67	67	33	33	13	13	18	18	4	4	18	18	4	4	17	17	4	4	4	4	34	34	-9	-9	26	26	-9	-9	5	5
3950	ISR	Hsp	15	15	2	2	10	10	6	6	67	67	-9	-9	5	5	14	14	4	4	18	18	4	4	-9	-9	8	8	4	4	40	40	10	10	20	20	2	2	5	5
3951	AFG	Hsp	15	15	22	22	25	25	14	14	31	31	48	48	11	11	24	24	-9	-9	16	16	14	14	23	23	8	8	4	4	40	40	-9	-9	34	34	41	41	5	5
3952	IRN	Hsp	14	14	16	16	33	33	4	4	31	31	10	10	11	11	7	7	10	10	4	4	-9	-9	23	23	6	6	6	6	34	34	-9	-9	29	29	60	60	5	5
3956	JOR	Hsp	15	15	26	26	25	25	6	6	22	22	36	36	9	9	18	18	6	6	-9	-9	2	2	-9	-9	8	8	6	6	38	38	-9	-9	26	26	-9	-9	5	5
3957	JOR	Hsp	9	9	28	28	-9	-9	6	6	34	34	51	51	-9	-9	5	5	10	10	-9	-9	8	8	29	29	8	8	4	4	43	43	4	4	24	24	-9	-9	4	4
3958	JOR	Hsp	2	2	16	16	25	25	6	6	31	31	-9	-9	9	9	14	14	8	8	4	4	4	4	29	29	8	8	4	4	-9	-9	6	6	47	47	63	63	5	5
3959	ISR	Hsp	14	14	8	8	4	4	6	6	4	10	16	16	7	7	12	12	8	8	4	4	6	6	-9	-9	6	6	10	10	-9	-9	4	4	-9	-9	-9	-9	4	4
3960	ISR	Hsp	9	9	8	8	10	10	6	6	4	4	36	36	-9	-9	22	22	6	6	-9	-9	4	4	17	17	6	6	4	4	52	52	-9	-9	-9	-9	-9	-9	5	5
3961	TUR	Hsp	4	4	19	19	14	14	6	6	25	25	33	33	-9	-9	4	4	10	10	-9	-9	6	6	23	23	6	6	-9	-9	48	48	6	6	51	51	35	35	5	5
4026	TKM	Hsp	15	15	26	26	16	16	4	4	31	31	31	31	11	11	4	4	4	4	4	4	6	6	23	23	4	4	6	6	34	34	6	6	43	43	35	35	5	5
4027	UZB	Hsp	15	15	-9	-9	19	19	14	14	67	67	19	19	11	11	14	14	10	10	4	4	6	6	23	23	6	6	4	4	24	24	6	6	45	45	35	35	-9	-9
4028	UZB	Hsp	11	11	-9	-9	16	16	6	6	31	31	16	16	11	11	-9	-9	6	6	4	19	4	4	29	29	6	6	6	6	-9	-9	6	6	8	8	-9	-9	5	5
4029	UZB	Hsp	15	15	16	16	19	19	14	14	67	67	19	19	11	11	14	14	10	10	4	4	6	6	23	23	6	6	4	4	24	24	6	6	45	45	35	35	5	5
4030	AZE	Hsp	14	14	22	22	-9	-9	6	6	10	10	31	31	7	13	12	12	4	4	4	4	4	4	26	26	6	6	4	4	14	14	-9	-9	8	8	63	63	5	5
4031	TJK	Hsp	15	15	21	21	37	37	18	18	67	67	16	16	13	13	18	18	10	10	4	4	6	6	23	23	4	4	6	6	34	34	6	6	49	49	35	35	5	5
4034	GRC	Hsp	14	14	-9	-9	10	10	4	4	10	10	39	39	9	9	16	16	12	12	4	4	4	4	29	29	6	6	14	14	40	40	6	6	26	26	51	51	5	5
4035	TJK	Hsp	15	15	11	11	6	6	-9	-9	-9	-9	-9	-9	11	11	12	12	6	6	4	4	4	4	29	29	6	6	4	4	57	57	6	6	26	26	-9	-9	-9	-9
4036	TJK	Hsp	4	4	-9	-9	19	19	14	14	67	67	19	19	11	11	14	14	6	6	4	4	6	6	29	29	4	4	6	6	24	24	4	4	45	45	35	35	5	5
4037	TJK	Hsp	15	15	17	17	-9	-9	14	14	27	31	10	10	9	9	12	12	4	10	4	4	6	6	38	38	8	8	4	4	57	57	6	6	26	26	-9	-9	-9	-9
4038	TJK	Hsp	15	15	17	17	25	25	14	14	31	31	10	10	9	9	16	16	6	6	16	16	6	6	38	38	6	6	6	6	57	57	-9	-9	26	26	-9	-9	5	5
4039	GRC	Hsp	11	11	6	6	-9	-9	6	6	28	28	45	45	7	7	4	4	-9	-9	-9	-9	4	4	29	29	4	4	4	4	45	45	4	4	31	31	-9	-9	5	5
4040	IRQ	Hsp	5	5	27	27	-9	-9	8	8	31	31	-9	-9	7	11	14	14	10	10	10	10	-9	-9	23	23	4	4	4	4	24	24	8	8	29	29	-9	-9	5	5
4041	GRC	Hsp	11	11	6	6	-9	-9	6	6	28	28	45	45	7	7	4	4	8	8	16	16	-9	-9	29	29	4	4	10	10	45	45	4	4	31	31	35	35	5	5
4042	CYP	Hsp	17	17	-9	-9	4	4	6	6	10	10	16	16	7	7	20	20	8	8	-9	-9	6	6	26	26	6	6	6	6	43	43	-9	-9	20	51	-9	-9	4	4
4043	CYP	Hsp	15	15	16	16	6	6	6	6	10	10	39	39	-9	-9	20	20	8	8	4	4	-9	-9	29	29	6	6	4	4	19	19	8	8	39	41	55	55	-9	-9
4051	ISR	Hsp	15	15	16	16	8	8	4	4	-9	-9	-9	-9	7	7	18	18	6	6	4	4	4	4	18	18	6	6	14	14	24	24	-9	-9	26	49	37	37	5	5
4052	IND	Hsp	4	4	21	21	16	16	14	14	31	31	31	31	11	11	22	22	6	6	16	16	4	4	29	29	6	6	4	4	24	24	6	6	37	37	7	7	5	5
4053	IRN	Hsp	15	15	17	17	-9	-9	14	14	22	22	19	19	7	7	10	10	4	4	22	22	4	4	23	23	6	6	10	10	38	38	6	6	8	8	-9	-9	5	5
4054	IRN	Hsp	15	15	30	30	14	14	14	14	22	22	31	31	7	11	14	14	10	10	4	4	4	4	23	23	6	6	4	4	48	48	-9	-9	37	37	28	28	5	5
4055	IRN	Hsp	17	17	8	8	12	12	14	14	31	31	21	21	7	11	14	14	10	10	4	4	4	4	23	23	6	6	4	4	40	40	6	6	53	53	42	42	5	5
4056	IRN	Hsp	19	19	14	14	12	12	14	14	31	31	31	31	7	7	24	24	10	10	4	4	4	4	29	29	6	6	4	4	40	40	6	6	51	51	37	37	5	5
4057	IRN	Hsp	14	14	19	19	16	16	14	14	31	31	10	10	11	11	12	12	6	6	-9	-9	-9	-9	29	29	6	10	6	6	-9	-9	4	4	-9	-9	-9	-9	5	5
4058	IRN	Hsp	14	14	12	12	6	19	-9	-9	31	31	31	31	11	11	12	12	4	4	-9	-9	4	4	29	29	4	4	6	6	38	38	8	8	29	29	-9	-9	5	5
4059	IRN	Hsp	19	19	28	28	16	16	14	14	28	28	10	10	-9	-9	12	12	6	6	4	4	6	6	20	20	6	6	4	4	38	38	8	8	-9	-9	39	39	5	5
4061	IRN	Hsp	19	19	13	13	21	21	-9	-9	31	31	31	31	-9	-9	7	7	10	10	4	4	6	6	29	29	4	4	4	4	45	45	4	4	53	53	16	16	7	7
4063	IRN	Hsp	-9	-9	-9	-9	14	14	14	14	31	31	31	31	-9	-9	12	12	10	10	4	4	6	6	23	23	6	6	4	4	57	57	6	6	29	29	39	39	5	5
4064	IRN	Hsp	19	19	-9	-9	6	6	14	14	31	31	31	31	-9	-9	12	12	10	10	4	4	6	6	18	18	6	6	4	4	57	57	6	6	-9	-9	-9	-9	5	5
4066	TKM	Hsp	15	15	-9	-9	19	19	14	14	31	31	19	19	11	11	16	16	10	10	4	4	4	4	23	23	4	4	4	4	43	43	6	6	49	49	35	35	5	5
4067	TKM	Hsp	14	14	-9	-9	-9	-9	14	14	31	31	10	10	13	13	16	16	10	10	-9	-9	4	4	23	23	6	6	4	4	43	43	6	6	-9	-9	60	60	5	5
4068	TKM	Hsp	15	15	16	16	-9	-9	4	4	31	31	10	10	9	9	4	4	4	4	4	4	4	4	23	23	4	4	2	2	24	24	-9	-9	45	45	-9	-9	5	5
4069	TKM	Hsp	15	15	16	16	-9	-9	14	14	10	10	16	16	11	11	22	22	10	10	-9	-9	4	4	23	23	6	6	6	6	48	48	-9	-9	29	29	35	35	5	5
4070	TKM	Hsp	15	15	16	16	-9	-9	14	14	31	31	16	16	13	13	16	16	10	10	-9	-9	4	4	23	23	6	6	4	4	34	34	6	6	49	49	-9	-9	5	5
4071	TKM	Hsp	4	4	16	16	19	19	8	8	31	31	31	31	13	13	4	4	6	6	-9	-9	4	4	23	23	6	6	6	6	24	24	-9	-9	45	45	-9	-9	5	5
4072	TKM	Hsp	15	15	25	25	-9	-9	14	14	7	7	31	31	-9	-9	22	22	10	10	4	4	4	4	29	29	6	6	4	4	48	48	6	6	49	49	39	39	5	5
4073	TKM	Hsp	15	15	-9	-9	-9	-9	14	14	7	7	31	31	11	11	22	22	10	10	4	4	4	4	29	29	6	6	4	4	48	48	-9	-9	49	49	39	39	5	5
4074	TKM	Hsp	-9	-9	16	16	35	35	14	14	27	27	31	31	11	11	22	22	4	4	4	4	4	4	-9	-9	6	6	6	6	24	24	-9	-9	29	29	39	39	5	5
4075	TKM	Hsp	15	15	16	16	16	16	6	6	31	31	-9	-9	11	11	22	22	6	6	19	19	4	4	23	23	6	6	6	6	48	48	6	6	49	49	39	39	5	5
4076	IRN	Hsp	-9	-9	14	14	14	14	14	14	10	10	36	36	-9	-9	12	12	-9	-9	4	4	4	4	29	29	6	6	4	4	45	45	4	4	30	30	39	39	5	5
4077	TKM	Hsp	15	15	-9	-9	39	39	14	14	67	67	31	31	11	11	22	22	10	10	4	4	4	4	23	23	4	4	6	6	43	43	6	6	49	49	35	35	5	5
4078	AZE	Hsp	15	15	19	19	31	31	6	6	4	4	31	31	7	13	12	12	6	6	4	4	4	4	26	26	6	6	4	4	40	40	100	100	-9	-9	51	51	5	5
4079	AZE	Hsp	14	14	19	19	-9	-9	6	6	79	79	31	31	-9	-9	12	12	-9	-9	4	4	4	4	26	26	6	6	4	4	14	14	100	100	8	8	-9	-9	5	5
4080	TKM	Hsp	15	15	8	8	16	16	14	14	27	27	10	10	11	11	16	16	4	4	18	18	4	4	4	4	4	4	4	4	57	57	4	4	29	29	-9	-9	5	5
4081	CYP	Hsp	4	4	-9	-9	4	4	6	6	10	10	39	39	9	9	26	26	4	4	16	16	6	6	38	38	6	6	2	2	19	19	-9	-9	51	51	55	55	4	4
4082	AZE	Hsp	9	9	16	16	6	6	6	6	25	25	36	36	-9	-9	16	16	-9	-9	4	4	4	4	26	26	6	6	8	8	25	25	6	6	26	26	39	39	5	5
4083	TKM	Hsp	15	15	8	8	27	27	4	4	67	67	10	10	11	11	16	16	-9	-9	4	4	4	4	23	23	-9	-9	6	6	-9	-9	-9	-9	-9	-9	35	35	5	5
4665	AFG	Hvu	14	14	57	57	23	23	-9	-9	10	10	16	16	7	7	12	12	4	4	4	4	6	6	29	29	6	6	6	6	40	40	4	4	43	43	41	41	5	5
4666	AFG	Hvu	4	4	8	8	4	4	14	14	16	16	19	19	7	9	14	14	4	4	28	28	6	6	-9	-9	4	4	10	10	57	57	4	4	43	43	-9	-9	7	7
4667	AFG	Hvu	-9	-9	19	19	4	4	14	14	16	16	19	19	11	11	12	12	8	8	18	18	4	4	29	29	6	6	4	4	40	40	4	4	37	37	10	10	7	7
4668	AFG	Hvu	-9	-9	23	23	-9	-9	-9	-9	10	10	16	16	9	11	12	12	6	6	4	4	6	6	29	29	6	6	4	4	48	48	6	6	30	30	50	50	5	5
4669	AFG	Hvu	11	11	8	8	4	4	14	14	16	16	51	51	7	9	12	12	4	4	18	18	6	6	16	16	6	6	10	10	55	55	6	6	43	43	60	60	5	5
4671	AFG	Hvu	-9	-9	8	8	4	4	6	6	16	16	19	19	7	9	12	12	-9	-9	18	18	6	6	16	16	4	4	10	10	-9	-9	6	6	43	43	47	47	5	5
4673	CHN	Hvu	14	14	30	30	23	23	6	6	10	10	16	16	11	11	12	12	4	4	4	4	6	6	29	29	12	12	6	6	38	38	6	6	10	10	50	50	5	5
4675	CHN	Hvu	11	11	4	4	-9	-9	6	6	16	16	21	21	7	7	22	22	6	6	4	4	6	6	29	29	7	7	6	6	40	40	4	4	8	8	51	51	7	7
4676	CHN	Hvu	11	11	21	21	-9	-9	14	14	4	10	19	19	7	7	22	22	6	6	4	4	6	6	29	29	7	7	4	4	57	57	4	4	8	8	10	10	7	7
4678	CHN	Hvu	-9	-9	4	4	4	4	14	14	16	16	31	31	7	7	12	12	6	6	4	4	6	6	29	29	7	7	4	4	57	57	4	4	8	8	50	50	7	7
4679	CHN	Hvu	11	11	32	32	4	4	14	14	16	16	21	21	7	9	12	12	6	6	18	18	6	6	29	29	7	7	4	4	40	40	4	4	4	4	50	50	7	7
4680	CHN	Hvu	11	11	28	28	19	19	14	14	16	16	19	19	7	11	14	14	6	6	4	4	4	4	29	29	4	4	4	4	97	97	4	4	37	37	11	11	5	5
4682	GEO	Hvu	11	11	19	19	4	4	12	12	10	10	16	16	9	9	12	12	4	4	4	4	6	6	29	29	6	6	10	10	38	38	6	6	29	29	50	50	5	5
4683	IND	Hvu	-9	-9	13	13	4	4	14	14	16	16	10	10	7	11	12	12	4	4	4	4	6	6	38	38	6	6	4	4	14	14	6	6	30	30	16	16	5	5
4684	IND	Hvu	-9	-9	13	13	4	4	6	6	16	16	31	31	-9	-9	-9	-9	4	4	4	4	6	6	29	29	6	6	4	4	57	57	6	6	37	37	16	16	5	5
4685	IND	Hvu	-9	-9	13	13	4	4	6	6	16	16	31	51	7	9	12	12	4	4	4	4	6	6	29	29	6	6	4	4	97	97	6	6	37	37	39	39	5	5
4687	IND	Hvu	-9	-9	14	14	4	4	14	14	16	16	51	51	7	11	12	12	6	6	4	4	6	6	38	38	6	6	4	4	-9	-9	4	4	37	37	39	39	5	5
4688	IND	Hvu	11	11	14	14	4	4	14	14	16	16	19	19	7	11	12	12	6	6	4	4	6	6	38	38	7	7	4	4	-9	-9	4	4	37	37	39	39	5	5
4689	IND	Hvu	11	11	42	42	-9	-9	6	6	67	67	19	19	9	11	12	12	8	8	4	4	-9	-9	29	29	10	10	6	6	-9	-9	4	4	8	8	51	51	5	5
4690	IND	Hvu	-9	-9	13	13	4	4	14	14	16	16	51	51	7	11	12	12	4	4	4	4	6	6	38	38	6	6	4	4	57	57	6	6	37	37	16	16	5	5
4691	IND	Hvu	-9	-9	13	13	4	4	14	14	16	16	51	51	7	11	12	12	4	4	4	4	6	6	38	38	6	6	4	4	-9	-9	4	4	37	37	4	4	5	5
4693	IND	Hvu	-9	-9	14	14	4	4	14	14	16	16	51	51	7	11	12	12	4	4	4	4	6	6	29	29	6	6	4	4	-9	-9	6	6	37	37	39	39	5	5
4694	IND	Hvu	-9	-9	13	13	4	4	6	6	16	16	21	21	9	9	12	12	6	6	4	4	6	6	29	29	7	7	4	4	38	38	4	4	37	37	17	17	5	5
4700	IRN	Hvu	14	14	21	21	4	4	6	6	10	10	48	48	7	7	14	14	6	6	4	4	6	6	29	29	7	7	10	10	-9	-9	6	6	-9	-9	50	50	5	5
4702	IRN	Hvu	11	11	21	21	4	4	14	14	16	16	21	21	11	11	12	12	4	4	18	18	6	6	38	38	4	4	4	4	-9	-9	4	4	37	37	50	50	5	5
4703	IRN	Hvu	-9	-9	12	12	4	4	14	14	16	16	19	19	11	11	12	12	4	4	4	4	6	6	29	29	6	6	4	4	-9	-9	6	6	29	29	47	47	5	5
4704	IRN	Hvu	14	14	47	47	-9	-9	6	6	28	28	16	16	-9	-9	10	10	6	6	4	4	6	6	29	29	-9	-9	10	10	38	38	8	8	30	30	10	10	5	5
4705	IRN	Hvu	-9	-9	21	21	4	4	14	14	10	10	19	19	-9	-9	-9	-9	4	4	30	30	6	6	16	16	6	6	4	4	14	14	4	4	43	43	7	7	5	5
4706	IRN	Hvu	-9	-9	21	21	4	4	14	14	10	10	51	51	11	11	-9	-9	11	11	18	18	4	4	29	29	6	6	4	4	-9	-9	6	6	37	37	48	48	5	5
4707	IRN	Hvu	-9	-9	21	21	4	4	14	14	16	16	31	31	11	11	12	12	6	6	4	4	6	6	38	38	6	6	4	4	-9	-9	4	4	37	37	48	48	5	5
4709	IRN	Hvu	11	11	14	14	4	4	4	4	67	67	16	16	-9	-9	-9	-9	-9	-9	4	4	6	6	29	29	6	6	10	10	43	43	6	6	8	8	39	51	5	5
4710	IRN	Hvu	14	14	36	36	-9	-9	6	6	28	28	16	16	9	9	12	12	6	6	4	4	6	6	29	29	12	12	10	10	38	38	4	4	30	30	10	10	5	5
4713	IRN	Hvu	-9	-9	21	21	4	4	14	14	16	16	19	19	11	11	12	12	11	11	4	4	6	6	29	29	4	4	4	4	57	57	6	6	37	37	47	47	5	5
4714	IRN	Hvu	14	14	49	49	-9	-9	6	6	10	10	16	16	9	11	12	12	6	6	4	4	6	6	29	29	12	12	10	10	38	38	8	8	30	30	10	10	5	5
4715	IRN	Hvu	14	14	28	28	4	4	-9	-9	10	10	16	16	-9	-9	-9	-9	4	4	4	4	6	6	29	29	6	6	10	10	43	43	8	8	31	31	50	50	5	5
4716	IRN	Hvu	14	14	55	55	-9	-9	6	6	10	10	19	19	7	11	12	12	4	4	4	4	6	6	29	29	6	6	4	4	40	40	4	4	-9	-9	41	41	5	5
4718	KAZ	Hvu	-9	-9	21	21	-9	-9	6	6	79	79	19	19	-9	-9	10	10	4	4	16	16	6	6	29	29	10	10	6	6	43	43	6	6	31	31	50	50	4	4
4719	KAZ	Hvu	11	11	51	51	-9	-9	8	8	67	67	31	31	9	9	9	9	8	8	4	4	6	6	29	29	4	4	6	6	-9	-9	11	11	8	8	50	50	4	4
4721	KAZ	Hvu	-9	-9	55	55	-9	-9	6	6	10	10	16	16	11	11	10	10	4	4	4	4	10	10	29	29	6	6	6	6	-9	-9	6	6	30	30	42	42	5	5
4724	NPL	Hvu	11	11	4	4	4	4	14	14	16	16	51	51	-9	-9	12	12	6	6	4	4	6	6	29	29	7	7	4	4	48	48	6	6	-9	-9	10	10	7	7
4727	PAK	Hvu	11	11	13	13	-9	-9	14	14	16	16	51	51	-9	-9	12	12	4	4	4	4	6	6	38	38	6	6	4	4	57	57	6	6	37	37	16	16	5	5
4728	PAK	Hvu	-9	-9	16	16	4	4	14	14	-9	-9	-9	-9	7	11	30	30	4	4	4	4	-9	-9	4	4	6	6	4	4	48	48	4	4	8	8	39	39	5	5
4733	PAK	Hvu	-9	-9	13	13	4	4	-9	-9	10	10	21	21	9	11	12	12	6	6	18	18	6	6	38	38	4	4	4	4	55	55	4	4	26	26	6	6	5	5
4734	PAK	Hvu	-9	-9	19	19	4	4	14	14	10	10	21	21	11	13	-9	-9	6	6	18	18	6	6	38	38	4	4	4	4	14	14	6	6	37	37	6	6	5	5
4736	PAK	Hvu	-9	-9	45	45	4	4	-9	-9	16	16	31	31	5	7	12	12	6	6	4	4	6	6	4	4	6	6	4	4	-9	-9	6	6	37	37	39	39	5	5
4737	PAK	Hvu	14	14	21	21	4	4	6	6	67	67	36	36	9	9	12	12	8	8	4	4	-9	-9	29	29	6	6	10	10	40	40	6	6	20	20	51	51	4	4
4738	TJK	Hvu	11	11	32	32	8	8	6	6	67	67	31	31	-9	-9	-9	-9	6	6	4	4	8	8	29	29	6	6	4	4	41	41	6	6	8	8	51	51	5	5
4739	TJK	Hvu	-9	-9	28	28	4	4	6	6	79	79	-9	-9	11	11	12	12	4	4	4	4	8	8	29	29	6	6	10	10	-9	-9	-9	-9	8	8	10	10	5	5
4740	TKM	Hvu	11	11	32	32	8	8	6	6	67	67	31	31	7	7	12	12	6	6	4	4	8	8	29	29	-9	-9	4	4	-9	-9	6	6	8	8	51	51	5	5
4741	UZB	Hvu	11	11	32	32	-9	-9	6	6	67	67	19	19	9	9	24	24	8	8	4	4	6	6	29	29	6	6	6	6	14	14	4	4	10	10	10	10	5	5
4742	UZB	Hvu	-9	-9	8	8	4	4	10	10	10	10	19	19	7	9	12	12	4	4	18	18	6	6	29	29	4	4	10	10	38	38	8	8	29	29	10	10	5	5
4747	CHN	Hvu	11	11	4	4	4	4	6	6	16	16	31	31	7	9	14	14	4	4	18	18	6	6	29	29	7	7	4	4	-9	-9	4	4	4	4	10	10	7	7
4749	CHN	Hvu	11	11	4	4	4	4	6	6	16	16	31	31	9	9	12	12	6	6	4	4	6	6	29	29	7	7	4	4	14	14	4	4	8	8	10	10	7	7
4750	CHN	Hvu	11	11	21	21	4	4	6	6	16	16	21	21	5	7	10	10	6	6	4	4	6	6	29	29	7	7	4	4	-9	-9	4	4	-9	-9	10	10	7	7
4752	CHN	Hvu	11	11	21	21	-9	-9	14	14	16	16	19	19	5	5	20	20	6	6	4	4	6	6	29	29	7	7	6	6	-9	-9	4	4	8	8	50	50	7	7
4753	CHN	Hvu	-9	-9	6	6	-9	-9	6	6	67	67	51	51	9	9	12	12	4	4	4	4	-9	-9	29	29	10	10	10	10	38	38	6	6	8	8	10	10	5	5
4754	CHN	Hvu	17	17	4	4	4	4	6	6	16	16	19	19	-9	-9	-9	-9	6	6	4	4	6	6	29	29	7	7	4	4	40	40	6	6	8	8	10	10	7	7
4755	CHN	Hvu	11	11	4	4	4	4	6	6	16	16	21	21	11	11	12	12	6	6	4	4	6	6	29	29	7	7	4	4	57	57	6	6	8	8	10	10	7	7
4757	CHN	Hvu	17	17	21	21	4	4	14	14	16	16	21	21	-9	-9	-9	-9	6	6	4	4	6	6	29	29	6	6	4	4	57	57	6	6	37	37	10	10	7	7
4758	CHN	Hvu	-9	-9	28	28	-9	-9	6	6	28	28	16	16	-9	-9	-9	-9	4	4	4	4	6	6	29	29	6	6	6	6	38	38	4	4	8	8	10	10	5	5
4759	CHN	Hvu	17	17	4	4	4	4	6	6	16	16	19	19	-9	-9	-9	-9	6	6	4	4	6	6	29	29	7	7	4	4	40	40	6	6	8	8	10	10	7	7
4761	CHN	Hvu	11	11	8	8	4	4	14	14	16	16	21	21	-9	-9	-9	-9	6	6	18	18	6	6	16	16	7	7	4	4	57	57	6	6	8	8	-9	-9	-9	-9
4762	CHN	Hvu	11	11	4	4	4	4	6	6	16	16	21	21	7	7	26	26	6	6	18	18	6	6	29	29	7	7	-9	-9	-9	-9	6	6	8	8	10	10	5	5
4763	CHN	Hvu	17	17	4	4	4	4	6	6	16	16	51	51	9	9	12	12	6	6	4	4	6	6	29	29	7	7	4	4	-9	-9	6	6	8	8	10	10	5	5
4765	CHN	Hvu	-9	-9	34	34	-9	-9	6	6	79	79	16	16	-9	-9	12	12	4	4	4	4	6	6	29	29	10	10	12	12	-9	-9	6	6	8	8	50	50	5	5
4766	CHN	Hvu	11	11	19	19	4	4	14	14	16	16	21	21	-9	-9	7	7	6	6	-9	-9	6	6	-9	-9	7	7	4	4	-9	-9	4	4	43	43	10	10	7	7
4767	CHN	Hvu	11	11	21	21	4	4	14	14	16	16	19	19	-9	-9	12	12	6	6	18	18	6	6	29	29	6	6	4	4	-9	-9	4	4	43	43	10	10	7	7
4768	CHN	Hvu	14	14	4	4	4	4	6	6	79	79	16	16	-9	-9	12	12	8	8	4	4	6	6	29	29	10	10	6	6	-9	-9	6	6	8	8	50	50	5	5
4770	CHN	Hvu	-9	-9	4	4	4	4	6	6	16	16	51	51	-9	-9	12	12	6	6	18	18	6	6	29	29	7	7	4	4	-9	-9	6	6	8	8	10	10	5	5
4771	PAK	Hvu	14	14	25	25	4	4	14	14	16	16	19	19	-9	-9	24	24	6	6	4	4	4	4	29	29	7	7	4	4	-9	-9	6	6	37	37	10	10	7	7
4773	CHN	Hvu	11	11	8	8	19	19	14	14	16	16	19	19	-9	-9	24	24	4	4	18	18	6	6	16	16	4	4	10	10	-9	-9	4	4	43	43	10	10	5	5
4774	RUS	Hvu	14	14	32	32	27	27	6	6	28	28	19	19	-9	-9	12	12	4	4	4	4	6	6	26	26	12	12	4	4	38	38	4	4	29	29	51	51	5	5
4775	CHN	Hvu	4	4	8	8	21	21	14	14	16	16	19	19	-9	-9	14	14	4	4	18	18	6	6	16	16	4	4	4	4	-9	-9	4	4	43	43	39	39	5	5
4776	CHN	Hvu	11	11	8	8	19	19	14	14	16	16	51	51	-9	-9	-9	-9	4	4	18	18	6	6	16	16	4	4	4	4	-9	-9	4	4	43	43	39	39	5	5
4777	RUS	Hvu	-9	-9	4	4	-9	-9	6	6	67	67	19	19	-9	-9	12	12	8	8	4	4	6	6	29	29	8	8	4	4	38	38	10	10	8	8	50	50	5	5
4778	TKM	Hvu	11	11	8	8	4	4	6	6	79	79	19	19	7	9	7	7	4	4	16	16	6	6	-9	-9	6	6	4	4	38	38	6	6	8	8	10	10	5	5
4779	IND	Hvu	-9	-9	19	19	4	4	14	14	16	16	19	19	11	11	12	12	4	4	30	30	6	6	29	29	6	6	4	4	38	38	4	4	43	43	16	16	5	5
4780	MNG	Hvu	11	11	21	21	4	4	14	14	16	16	19	19	11	11	24	24	6	6	4	4	6	6	29	29	7	7	4	4	-9	-9	4	4	43	43	10	10	5	5
4781	MNG	Hvu	11	11	19	19	4	4	14	14	16	16	19	19	9	11	7	7	6	6	4	4	6	6	29	29	7	7	4	4	-9	-9	4	4	43	43	10	10	5	5
4782	MNG	Hvu	11	11	4	4	6	6	14	14	16	16	19	19	9	9	7	7	6	6	4	4	6	6	29	29	7	7	4	4	-9	-9	4	4	43	43	10	10	7	7
4783	AZE	Hvu	11	11	19	19	4	4	8	8	10	10	16	16	-9	-9	30	30	4	4	4	4	6	6	29	29	6	6	10	10	38	38	6	6	29	29	50	50	5	5
4784	CHN	Hvu	11	11	8	8	19	19	14	14	16	16	51	51	-9	-9	14	14	4	4	18	18	6	6	29	29	4	4	10	10	-9	-9	6	6	-9	-9	39	39	5	5
4785	JPN	Hvu	-9	-9	8	8	19	19	14	14	16	16	19	19	9	11	24	24	4	4	4	4	6	6	16	16	7	7	4	4	-9	-9	6	6	37	37	39	39	5	5
4786	JPN	Hvu	-9	-9	8	8	19	19	14	14	16	16	19	19	7	9	24	24	4	4	18	18	6	6	16	16	7	7	4	4	-9	-9	6	6	43	43	10	10	5	5
4787	JPN	Hvu	11	11	8	8	19	19	14	14	16	16	19	19	7	9	26	26	4	4	18	18	6	6	4	4	4	4	4	4	-9	-9	4	4	43	43	39	39	5	5
4788	JPN	Hvu	11	11	8	8	19	19	14	14	16	16	19	19	7	9	26	26	4	4	4	4	6	6	16	16	4	4	4	4	40	40	4	4	37	37	39	39	5	5
4789	JPN	Hvu	11	11	8	8	19	19	14	14	16	16	19	19	9	11	12	12	4	4	4	4	6	6	16	16	6	6	4	4	40	40	4	4	37	37	39	39	5	5
4790	IND	Hvu	14	14	38	38	4	4	8	8	79	79	51	51	7	9	12	12	4	4	4	4	6	6	29	29	6	6	4	4	38	38	6	6	30	30	10	10	5	5
4791	JPN	Hvu	11	11	8	8	19	19	14	14	16	16	19	19	9	11	12	12	-9	-9	18	18	6	6	16	16	4	4	4	4	-9	-9	4	4	37	37	10	10	5	5
4792	JPN	Hvu	14	14	8	8	19	19	14	14	16	16	19	19	-9	-9	26	26	4	4	18	18	6	6	4	4	4	4	4	4	-9	-9	4	4	43	43	39	39	5	5
4793	ARM	Hvu	14	14	53	53	-9	-9	6	6	79	79	21	21	9	11	12	12	4	4	18	18	6	6	29	29	6	6	4	4	38	38	6	6	30	30	50	50	5	5
4794	CHN	Hvu	-9	-9	34	34	-9	-9	6	6	79	79	51	51	7	9	12	12	8	8	4	4	6	6	29	29	6	6	4	4	-9	-9	6	6	8	8	50	50	5	5
4795	JPN	Hvu	11	11	8	8	19	19	14	14	16	16	19	19	11	11	24	24	4	4	18	18	6	6	16	16	7	7	4	4	-9	-9	6	6	43	43	10	10	5	5
4796	JPN	Hvu	-9	-9	8	8	-9	-9	14	14	16	16	19	19	11	11	26	26	4	4	18	18	6	6	4	4	4	4	4	4	-9	-9	6	6	43	43	39	39	5	5
4797	CHN	Hvu	-9	-9	4	4	4	4	6	6	16	16	19	19	9	9	12	12	-9	-9	4	4	6	6	29	29	7	7	4	4	-9	-9	6	6	8	8	10	10	5	5
4798	CHN	Hvu	11	11	4	4	19	19	14	14	16	16	19	19	11	11	24	24	4	4	4	4	6	6	29	29	7	7	10	10	40	40	4	4	43	43	10	10	5	5
4799	CHN	Hvu	11	11	21	21	19	19	14	14	16	16	19	19	7	9	26	26	6	6	18	18	6	6	16	16	4	4	10	10	-9	-9	4	4	43	43	39	39	5	5
4800	IND	Hvu	-9	-9	21	21	4	4	14	14	10	10	21	21	7	9	12	12	6	6	4	4	6	6	29	29	6	6	6	6	-9	-9	4	4	37	37	29	29	5	5
4801	CHN	Hvu	11	11	8	8	4	4	16	16	16	16	51	51	7	9	26	26	4	4	18	18	6	6	29	29	4	4	-9	-9	-9	-9	4	4	43	43	10	10	5	5
4802	IND	Hvu	-9	-9	14	14	4	4	14	14	16	16	19	19	7	11	12	12	6	6	4	4	6	6	38	38	6	6	6	6	-9	-9	6	6	37	37	39	39	5	5
4803	IND	Hvu	-9	-9	45	45	4	4	14	14	16	16	31	31	7	11	30	30	4	4	4	4	6	6	4	4	6	6	6	6	-9	-9	6	6	8	8	39	39	5	5
4804	PAK	Hvu	-9	-9	13	13	4	4	-9	-9	16	16	16	16	7	11	30	30	4	4	4	4	6	6	4	4	6	6	4	4	-9	-9	6	6	37	37	39	39	5	5
4806	CHN	Hvu	-9	-9	8	8	-9	-9	14	14	16	16	19	19	5	11	24	24	4	4	18	18	6	6	16	16	4	4	10	10	-9	-9	6	6	43	43	39	39	5	5
4807	CHN	Hvu	-9	-9	8	8	-9	-9	14	14	16	16	19	19	5	11	12	12	4	4	18	18	6	6	16	16	4	4	10	10	-9	-9	6	6	43	43	39	39	5	5
4808	CHN	Hvu	14	14	4	4	4	4	6	6	79	79	51	51	7	9	12	12	8	8	4	4	6	6	29	29	6	6	10	10	-9	-9	6	6	8	8	51	51	5	5
4809	CHN	Hvu	14	14	38	38	4	4	6	6	79	79	16	16	7	9	12	12	8	8	4	4	6	6	29	29	6	6	10	10	-9	-9	6	6	8	8	-9	-9	5	5
4810	CHN	Hvu	14	14	36	36	4	4	6	6	79	79	51	51	7	9	12	12	8	8	4	4	6	6	29	29	6	6	6	6	-9	-9	4	4	8	8	50	50	5	5
4811	CHN	Hvu	-9	-9	4	4	-9	-9	6	6	67	67	19	19	7	9	12	12	4	4	-9	-9	6	6	29	29	10	10	10	10	-9	-9	4	4	8	8	50	50	5	5
4812	CHN	Hvu	11	11	42	42	4	4	6	6	79	79	16	16	7	11	12	12	8	8	4	4	6	6	29	29	6	6	6	6	-9	-9	6	6	8	8	50	50	5	5
4815	CHN	Hvu	14	14	36	36	4	4	6	6	79	79	51	51	7	9	12	12	8	8	18	18	6	6	29	29	6	11	-9	-9	-9	-9	-9	-9	-9	-9	50	50	5	5
4816	CHN	Hvu	14	14	4	4	4	4	6	6	79	79	51	51	-9	-9	-9	-9	8	8	18	18	6	6	29	29	6	6	4	4	-9	-9	4	4	8	8	50	50	5	5
4817	CHN	Hvu	-9	-9	36	36	4	4	6	6	79	79	51	51	7	9	12	12	8	8	4	4	6	6	29	29	6	6	4	4	-9	-9	4	4	8	8	51	51	5	5
4818	CHN	Hvu	-9	-9	30	30	4	4	6	6	79	79	51	51	-9	-9	12	12	8	8	4	4	6	6	29	29	6	6	4	4	43	43	6	6	8	8	10	10	5	5
4819	CHN	Hvu	14	14	8	8	4	4	6	6	79	79	51	51	-9	-9	12	12	8	8	18	18	6	6	29	29	6	6	4	4	-9	-9	6	6	8	8	51	51	5	5
4820	CHN	Hvu	-9	-9	42	42	4	4	6	6	16	16	51	51	7	9	12	12	-9	-9	4	4	6	6	29	29	6	6	4	4	-9	-9	4	4	8	8	51	51	5	5
4821	CHN	Hvu	-9	-9	4	4	4	4	6	6	79	79	51	51	5	11	12	12	8	8	4	4	6	6	29	36	6	6	6	6	-9	-9	6	6	8	8	51	51	5	5
4823	RUS	Hvu	11	11	4	4	4	4	6	6	67	67	16	16	9	11	12	12	4	4	4	4	6	6	26	26	6	8	4	4	-9	-9	-9	-9	-9	-9	51	51	5	5
4824	RUS	Hvu	-9	-9	8	8	4	4	10	10	10	10	19	19	-9	-9	12	12	4	4	18	18	6	6	29	29	4	4	6	6	-9	-9	8	8	8	8	10	10	5	5
4825	JPN	Hvu	11	11	8	8	19	19	16	16	16	16	19	19	7	9	26	26	4	4	18	18	6	6	16	16	6	6	10	10	-9	-9	4	4	31	31	39	39	5	5
4826	JPN	Hvu	-9	-9	8	8	19	19	14	14	16	16	19	19	7	9	26	26	4	4	18	18	6	6	4	4	4	4	14	14	-9	-9	4	4	43	43	39	39	5	5
4827	KOR	Hvu	-9	-9	8	8	19	19	14	14	16	16	-9	-9	7	9	26	26	4	4	-9	-9	6	6	16	16	4	4	4	4	-9	-9	4	4	31	31	39	39	5	5
4829	UZB	Hvu	-9	-9	8	8	4	4	14	14	16	16	-9	-9	11	11	12	12	4	4	18	18	6	6	4	4	6	6	10	10	-9	-9	4	4	8	8	6	6	7	7
4831	PRK	Hvu	11	11	22	22	-9	-9	8	8	67	67	16	16	7	9	14	14	4	4	4	4	4	4	16	16	6	6	4	4	-9	-9	6	6	8	8	50	50	5	5
4834	TUR	Hvu	14	14	51	51	-9	-9	6	6	10	10	16	16	9	9	12	12	4	4	18	18	6	6	29	29	12	12	10	10	38	38	4	4	30	30	10	10	5	5
4835	TUR	Hvu	14	14	30	30	-9	-9	6	6	79	79	-9	-9	11	11	14	14	4	4	4	4	6	6	29	29	12	12	12	12	38	38	6	6	30	30	10	10	5	5
4836	NPL	Hvu	-9	-9	34	34	4	4	6	6	16	16	21	21	7	9	12	12	6	6	4	4	6	6	38	38	7	7	4	4	-9	-9	6	6	37	37	17	17	5	5
4837	IND	Hvu	-9	-9	36	36	4	4	14	14	16	16	13	13	7	9	12	12	4	4	4	4	6	6	4	4	4	4	4	4	-9	-9	4	4	37	37	39	39	5	5
4838	IND	Hvu	11	11	13	13	4	4	14	14	16	16	19	19	7	11	12	12	4	4	4	4	6	6	38	38	6	6	4	4	97	97	4	4	37	37	-9	-9	5	5
4839	JPN	Hvu	14	14	8	8	4	4	14	14	79	79	19	19	7	9	12	12	4	4	4	4	6	6	16	16	4	4	4	4	57	57	6	6	29	29	51	51	5	5
4840	TUR	Hvu	14	14	47	47	4	4	6	6	10	10	16	16	9	11	14	14	4	4	4	4	6	6	29	29	12	12	10	10	-9	-9	8	8	30	30	51	51	5	5
4842	JPN	Hvu	-9	-9	4	4	-9	-9	6	6	67	67	19	19	9	9	12	12	4	4	4	4	6	6	29	29	10	10	12	12	38	38	10	10	8	8	50	50	5	5
4843	JPN	Hvu	-9	-9	8	8	19	19	14	14	16	16	19	19	11	11	26	26	4	4	18	18	6	6	16	16	7	7	4	4	57	57	4	4	31	31	10	10	5	5
4844	JPN	Hvu	11	11	8	8	-9	-9	14	14	16	16	19	19	7	11	26	26	4	4	18	18	6	6	16	16	6	6	4	4	-9	-9	4	4	43	43	39	39	5	5
4845	JPN	Hvu	11	11	8	8	19	19	14	14	16	16	19	19	7	9	26	26	4	4	18	18	6	6	16	16	4	4	6	6	-9	-9	4	4	43	43	39	39	5	5
4846	JPN	Hvu	11	11	8	8	19	19	14	14	16	16	19	19	11	11	26	26	4	4	18	18	6	6	4	4	4	4	4	4	-9	-9	6	6	37	37	10	10	5	5
4847	JPN	Hvu	11	11	8	8	19	19	14	14	16	16	19	19	11	11	26	26	4	4	-9	-9	6	6	16	16	4	4	4	4	-9	-9	4	4	31	31	39	39	5	5
4848	JPN	Hvu	11	11	8	8	21	21	14	14	16	16	19	19	9	11	24	24	6	6	18	18	6	6	16	16	7	7	6	6	-9	-9	6	6	43	43	10	10	5	5
4850	PAK	Hvu	11	11	40	40	-9	-9	14	14	16	16	19	19	7	11	12	12	4	4	4	4	6	6	4	4	6	6	4	4	57	57	4	4	37	37	39	39	5	5
4852	TJK	Hvu	11	11	8	8	4	4	10	10	10	10	16	16	7	9	14	14	4	4	18	18	6	6	-9	-9	6	6	4	4	-9	-9	4	4	43	43	39	39	5	5
4853	UKR	Hvu	-9	-9	8	8	4	4	6	6	10	10	19	19	7	9	12	12	4	4	18	18	6	6	29	29	6	6	4	4	38	38	6	6	29	29	10	10	5	5
4854	ARM	Hvu	14	14	28	28	-9	-9	10	10	28	28	19	19	11	11	12	12	4	4	4	4	6	6	29	29	6	6	10	10	38	38	8	8	29	29	10	10	5	5
4855	ARM	Hvu	-9	-9	8	8	4	4	14	14	16	16	19	19	7	9	14	14	4	4	18	18	6	6	4	4	4	4	10	10	57	57	6	6	31	31	39	39	5	5
4856	CHN	Hvu	-9	-9	8	8	19	19	14	14	16	16	19	19	7	9	12	12	4	4	18	18	8	8	16	16	4	4	10	10	-9	-9	4	4	43	43	39	39	5	5
4857	PAK	Hvu	11	11	57	57	23	23	6	6	10	10	16	16	7	7	12	12	4	4	4	4	6	6	29	29	6	6	4	4	40	40	4	4	43	43	42	42	5	5
4858	CHN	Hvu	17	17	4	4	4	4	6	6	16	16	19	19	9	11	12	12	6	6	4	4	6	6	29	29	7	7	4	4	40	40	4	4	8	8	10	10	7	7
4859	CHN	Hvu	-9	-9	21	21	-9	-9	6	6	16	16	19	19	7	7	22	22	6	6	4	4	6	6	29	29	7	7	10	10	57	57	6	6	8	8	10	10	7	7
4860	CHN	Hvu	-9	-9	21	21	-9	-9	6	6	16	16	19	19	7	7	22	22	6	6	4	4	6	6	29	29	7	7	10	10	57	57	6	6	8	8	10	10	7	7
4861	JPN	Hvu	17	17	8	8	19	19	14	14	16	16	19	19	7	9	26	26	4	4	18	18	6	6	16	16	7	7	4	4	57	57	6	6	31	31	10	10	5	5
4862	JPN	Hvu	17	17	8	8	21	21	14	14	16	16	19	19	7	9	12	12	4	4	4	4	6	6	16	16	4	4	4	4	40	40	4	4	37	37	39	39	5	5
4865	PAK	Hvu	11	11	21	21	4	31	14	14	16	16	19	19	7	11	24	24	6	6	4	4	6	6	29	29	7	7	4	4	48	48	4	4	37	37	10	10	5	5
4866	AZE	Hvu	-9	-9	53	53	23	23	6	6	28	28	16	16	11	11	12	12	4	4	4	4	10	10	29	29	6	6	4	4	40	40	6	6	20	20	51	51	5	5
4867	GEO	Hvu	17	17	19	19	4	4	12	12	10	10	16	16	9	9	12	12	4	4	4	4	6	6	29	29	-9	-9	4	4	38	38	8	8	29	29	51	51	5	5
4868	GEO	Hvu	17	17	19	19	-9	-9	14	14	10	10	16	16	11	11	7	7	4	4	4	4	6	6	29	29	12	12	4	4	38	38	6	6	29	29	50	50	5	5
4869	NPL	Hvu	-9	-9	21	21	4	4	6	6	16	16	21	21	7	11	12	12	4	4	4	4	6	6	38	38	7	7	4	4	38	38	4	4	37	37	17	17	5	5
4870	NPL	Hvu	-9	-9	4	4	4	4	6	6	16	16	51	51	7	11	12	12	6	6	4	4	6	6	29	29	7	7	4	4	38	38	4	4	37	37	10	10	5	5
4871	CHN	Hvu	17	17	8	8	19	19	14	14	16	16	19	19	11	11	14	14	6	6	18	18	6	6	16	16	7	7	6	6	57	57	6	6	37	37	10	10	5	5
4872	CHN	Hvu	5	5	8	8	4	4	6	6	16	16	19	19	7	9	12	12	4	4	18	18	6	6	29	29	7	7	4	4	57	57	4	4	31	31	39	39	5	5
4873	CHN	Hvu	-9	-9	8	8	19	19	16	16	16	16	19	19	7	9	12	12	4	4	18	18	6	6	16	16	4	4	4	4	19	19	6	6	43	43	39	39	5	5
4874	CHN	Hvu	17	17	8	8	4	4	14	14	16	16	51	51	5	11	12	12	4	4	18	18	6	6	29	29	4	4	4	4	57	57	6	6	43	43	10	10	5	5
4875	CHN	Hvu	-9	-9	6	6	-9	-9	6	6	79	79	31	31	7	9	12	12	4	4	16	16	6	6	32	32	6	6	4	4	43	43	6	6	8	8	10	10	5	5
4876	CHN	Hvu	-9	-9	8	8	19	19	14	14	16	16	16	16	5	9	14	14	4	4	18	18	6	6	29	29	4	4	4	4	34	34	6	6	8	8	-9	-9	5	5
4877	TJK	Hvu	17	17	19	19	31	31	14	14	16	16	19	19	7	11	7	7	8	8	18	18	6	6	29	29	7	7	4	4	38	38	4	4	29	29	10	10	7	7
4878	TJK	Hvu	14	14	8	8	4	4	14	14	10	10	51	51	11	11	14	14	4	4	18	18	6	6	29	29	4	4	4	4	40	40	4	4	43	43	39	39	5	5
4879	CHN	Hvu	11	11	8	8	4	4	6	6	16	16	19	19	7	7	12	12	6	6	18	18	6	6	29	29	7	7	10	10	57	57	6	6	8	8	10	10	7	7
4880	CHN	Hvu	5	5	8	8	21	21	6	6	79	79	19	19	5	11	26	26	4	4	18	18	6	6	16	16	4	4	4	4	57	57	4	4	43	43	39	39	5	5
4881	MNG	Hvu	-9	-9	8	8	19	19	14	14	16	16	19	19	5	11	12	12	4	4	18	18	6	6	29	29	4	4	6	6	-9	-9	4	4	45	45	39	39	5	5
4883	MNG	Hvu	17	17	4	4	6	6	6	6	16	16	19	19	11	11	7	7	-9	-9	4	4	6	6	29	29	7	7	4	4	57	57	4	4	8	8	10	10	5	5
4884	PAK	Hvu	17	17	21	21	-9	-9	14	14	16	16	19	19	7	11	12	12	6	6	18	18	6	6	29	29	7	7	4	4	40	40	4	4	37	37	10	10	5	5
4885	AFG	Hvu	-9	-9	21	21	4	4	14	14	16	16	19	19	9	9	12	12	4	4	32	32	6	6	16	16	6	6	10	10	14	14	4	4	37	37	7	7	5	5
4886	CHN	Hvu	5	5	8	8	4	19	14	14	16	16	51	51	9	11	14	14	4	4	18	18	6	6	29	29	4	4	10	10	57	57	6	6	43	43	39	39	5	5
4887	IRQ	Hvu	11	11	21	21	4	4	6	6	79	79	16	16	7	9	12	12	6	6	4	4	6	6	29	29	6	6	10	10	-9	-9	6	6	31	31	-9	-9	5	5
4888	CHN	Hvu	17	17	8	8	4	19	6	6	16	16	19	19	7	9	12	12	4	4	18	18	6	6	16	16	4	4	6	6	57	57	4	4	43	43	10	10	5	5
4889	TKM	Hvu	-9	-9	8	8	4	4	14	14	-9	-9	19	19	7	9	14	14	4	4	18	18	6	6	16	16	4	4	4	4	-9	-9	6	6	43	43	39	39	5	5
4890	CHN	Hvu	11	11	21	21	4	4	6	6	16	16	19	19	7	9	12	12	6	6	18	18	6	6	17	17	7	7	4	4	57	57	6	6	8	8	10	10	-9	-9
4891	CHN	Hvu	17	17	8	8	19	19	14	14	16	16	19	19	11	11	24	24	4	4	18	18	6	6	29	29	7	7	4	4	40	40	6	6	37	37	10	10	5	5
4893	CHN	Hvu	17	17	8	8	19	19	14	14	16	16	19	19	7	9	26	26	4	4	18	18	6	6	4	4	4	4	4	4	57	57	4	4	43	43	40	40	5	5
4894	RUS	Hvu	11	11	4	4	4	4	6	6	79	79	51	51	5	9	12	12	8	8	4	4	6	6	29	29	6	6	4	4	43	43	6	6	8	8	51	51	5	5
4895	CHN	Hvu	11	11	4	4	4	4	14	14	16	16	19	19	9	9	12	12	6	6	4	4	6	6	29	29	7	7	4	4	57	57	4	4	39	39	10	10	5	5
4896	CHN	Hvu	-9	-9	6	6	-9	-9	6	6	67	67	51	51	9	9	12	12	4	4	4	4	6	6	32	32	10	10	10	10	38	38	6	6	8	8	10	10	5	5
4899	CHN	Hvu	11	11	8	8	4	4	6	6	79	79	51	51	5	9	12	12	8	8	4	4	6	6	29	29	6	6	4	4	57	57	6	6	8	8	51	51	5	5
4900	CHN	Hvu	11	11	34	34	4	4	6	6	79	79	51	51	7	9	12	12	8	8	4	4	6	6	29	29	6	6	4	4	43	43	4	4	8	8	51	51	5	5
4901	CHN	Hvu	17	17	8	8	19	19	14	14	16	16	19	19	7	9	26	26	4	4	18	18	8	8	16	16	4	4	4	4	57	57	6	6	43	43	-9	-9	5	5
4902	JPN	Hvu	-9	-9	8	8	21	21	14	14	16	16	19	19	7	9	26	26	4	4	18	18	6	6	16	16	7	7	4	4	57	57	4	4	43	43	-9	-9	5	5
4903	PRK	Hvu	17	17	38	38	4	4	6	6	79	79	51	51	5	11	30	30	8	8	4	4	6	6	29	29	6	6	4	4	43	43	6	6	8	8	51	51	7	7
4904	UZB	Hvu	5	5	8	8	4	4	-9	-9	16	16	19	19	11	11	12	12	4	4	18	18	6	6	16	16	6	6	6	6	-9	-9	4	4	8	8	7	7	7	7
4905	AZE	Hvu	17	17	8	8	4	4	8	8	79	79	19	19	7	9	12	12	4	4	16	16	4	4	-9	-9	6	6	4	4	38	38	8	8	8	8	10	10	5	5
4906	IRN	Hvu	5	5	21	21	-9	-9	14	14	10	10	21	21	11	11	12	12	6	6	4	4	6	6	38	38	4	4	4	4	14	14	4	4	37	37	51	51	5	5
4907	IRN	Hvu	5	5	12	12	27	27	6	6	79	79	48	48	9	9	32	32	4	4	4	4	6	6	29	29	6	6	4	4	38	38	8	8	29	29	51	51	5	5
4908	IRN	Hvu	11	11	21	21	4	4	-9	-9	-9	-9	-9	-9	9	9	12	12	4	4	4	4	6	6	29	29	6	6	4	4	38	38	6	6	29	29	10	10	5	5
4909	IND	Hvu	-9	-9	13	13	4	4	14	14	16	16	51	51	7	11	12	12	6	6	4	4	6	6	4	4	6	6	10	10	97	97	4	4	37	37	11	11	5	5
4910	IND	Hvu	-9	-9	14	14	4	4	14	14	16	16	51	51	7	11	12	12	6	6	4	4	6	6	38	38	6	6	10	10	97	97	4	4	37	37	-9	-9	5	5
4911	IND	Hvu	14	14	14	14	4	4	10	14	16	16	19	19	7	11	12	12	6	6	4	4	6	6	38	38	6	6	4	4	57	57	4	4	37	37	39	39	5	5
4912	IND	Hvu	-9	-9	21	21	-9	-9	6	6	10	10	31	31	11	13	12	12	14	14	4	4	6	6	29	29	6	6	6	6	-9	-9	4	4	31	31	51	51	5	5
4921	KOR	Hvu	11	11	25	25	4	4	6	6	79	79	16	16	9	9	7	7	4	4	4	4	8	8	29	29	6	6	4	4	-9	-9	4	4	8	8	51	51	5	5
4922	AFG	Hvu	-9	-9	21	21	4	4	6	6	79	79	10	10	11	11	12	12	10	10	4	4	6	6	29	29	4	4	6	6	38	38	4	4	29	29	60	60	5	5
4923	CHN	Hvu	27	27	4	4	4	4	8	8	28	28	19	19	7	9	16	16	8	8	4	4	6	6	29	29	8	8	4	4	40	40	8	8	8	8	51	51	5	5
4924	IND	Hvu	-9	-9	11	11	4	4	14	14	16	16	31	31	7	11	12	12	6	6	4	4	6	6	29	38	6	6	4	4	97	97	4	4	37	37	39	39	5	5
4925	AFG	Hvu	-9	-9	8	8	4	27	14	14	16	16	19	19	7	9	12	12	4	4	4	4	6	6	29	29	4	4	4	4	-9	-9	4	4	43	43	39	39	5	5
4926	IRN	Hvu	-9	-9	8	8	4	4	14	14	10	10	19	19	11	11	12	12	4	4	30	30	6	6	16	16	6	6	4	4	57	57	4	4	8	8	39	39	5	5
4927	IRN	Hvu	5	5	21	21	4	4	14	14	16	16	19	19	11	11	14	14	8	8	34	34	6	6	29	29	6	6	4	4	57	57	6	6	37	37	35	35	5	5
4928	IRQ	Hvu	11	11	16	16	4	4	6	6	79	79	51	51	7	9	12	12	4	4	4	4	6	6	29	29	6	6	4	4	43	43	4	4	31	31	51	51	5	5
4929	IRN	Hvu	11	11	32	32	4	4	6	6	10	10	16	16	9	9	12	12	6	6	4	4	6	6	29	29	6	6	4	4	43	43	6	6	31	31	51	51	5	5
4930	TKM	Hvu	17	17	8	8	19	19	14	14	10	10	16	16	9	11	14	14	4	4	18	18	6	6	16	16	6	6	4	4	14	14	4	4	47	47	39	39	7	7
4931	AZE	Hvu	11	11	21	21	-9	-9	6	6	67	67	-9	-9	9	9	12	12	8	8	4	4	6	6	29	29	10	10	4	4	43	43	6	6	8	8	51	51	5	5
4932	TKM	Hvu	-9	-9	8	8	4	4	14	14	16	16	51	51	11	11	16	16	4	4	18	18	6	6	4	4	4	4	4	4	14	14	4	4	41	41	19	19	5	5
4933	CHN	Hvu	11	11	21	21	-9	-9	6	6	28	28	48	48	9	9	12	12	4	4	4	4	6	6	29	29	6	6	10	10	38	38	-9	-9	29	29	10	10	5	5
4934	PAK	Hvu	11	11	21	21	-9	-9	14	14	16	16	19	19	11	11	24	24	6	6	4	4	6	6	29	29	7	7	6	6	40	40	4	4	37	37	10	10	7	7
4935	PAK	Hvu	5	5	47	47	35	35	14	14	16	16	19	19	11	11	14	14	4	4	4	4	6	6	16	16	4	4	4	4	57	57	4	4	37	37	39	39	5	5
4936	NPL	Hvu	-9	-9	13	13	4	4	-9	-9	16	16	21	21	7	11	12	12	4	4	4	4	6	6	38	38	4	4	4	4	97	97	4	4	37	37	11	11	5	5
4937	IND	Hvu	-9	-9	13	13	4	4	6	6	16	16	51	51	9	9	14	14	6	6	4	4	4	4	4	4	6	6	4	4	97	97	4	4	37	37	11	11	5	5
4938	CHN	Hvu	17	17	8	8	4	4	6	6	16	16	51	51	9	11	12	12	4	4	4	4	6	6	29	29	7	7	6	6	57	57	6	6	43	43	10	10	7	7
4939	CHN	Hvu	17	17	4	4	6	6	14	14	16	16	21	21	11	11	7	7	6	6	4	4	6	6	29	29	7	7	6	6	57	57	6	6	8	8	10	10	7	7
4940	PAK	Hvu	-9	-9	13	13	-9	-9	14	14	16	16	31	31	7	9	30	30	4	4	4	4	6	6	4	29	6	6	4	4	48	48	6	6	37	37	39	39	5	5
4942	NPL	Hvu	-9	-9	13	13	4	4	14	14	16	16	19	19	7	11	14	14	4	4	4	4	6	6	29	29	6	6	4	4	97	97	4	4	37	37	39	39	5	5
4943	BTN	Hvu	17	17	36	36	4	4	6	6	16	16	21	21	7	9	12	12	6	6	4	4	6	6	4	4	7	7	4	4	57	57	4	4	37	37	10	10	5	5
4944	BTN	Hvu	-9	-9	32	32	4	4	6	6	16	16	51	51	7	7	24	24	6	6	4	4	6	6	29	29	6	6	4	4	48	48	4	4	37	37	51	51	5	5
4946	GEO	Hvu	11	11	32	32	-9	-9	6	6	79	79	39	39	11	11	12	12	4	4	4	4	6	6	29	29	8	8	4	4	38	38	6	6	8	8	10	10	5	5
4947	NPL	Hvu	11	11	21	21	-9	-9	6	6	28	28	16	16	11	11	12	12	4	4	4	4	6	6	29	29	10	10	10	10	38	38	-9	-9	29	29	10	10	4	4
4948	NPL	Hvu	5	5	4	4	19	19	16	16	16	16	19	19	5	11	14	14	4	4	18	18	6	6	4	4	4	4	6	6	57	57	4	4	43	43	39	39	5	5
4949	CHN	Hvu	-9	-9	4	4	4	4	6	6	16	16	51	51	9	9	12	12	6	6	4	4	6	6	29	29	7	7	4	4	38	38	6	6	37	37	17	17	5	5
4950	KAZ	Hvu	-9	-9	4	4	4	4	14	14	16	16	21	21	9	9	12	12	6	6	4	4	6	6	29	29	7	7	8	8	38	38	6	6	8	8	17	17	5	5
4951	KAZ	Hvu	-9	-9	32	32	-9	-9	-9	-9	67	67	19	19	9	9	12	12	4	4	4	4	6	6	29	29	10	10	4	4	43	43	4	4	8	8	10	10	5	5
4952	TJK	Hvu	-9	-9	21	21	4	4	14	14	16	16	19	19	7	7	12	12	4	4	4	4	6	6	16	16	6	6	10	10	57	57	4	4	37	37	50	50	5	5
4967	CHN	Hvu	11	11	19	19	4	4	6	6	16	16	19	19	7	7	22	22	6	6	4	4	6	6	29	29	7	7	4	4	-9	-9	6	6	37	37	51	51	7	7
4968	CHN	Hvu	11	11	21	21	4	4	6	6	16	16	21	21	7	9	12	12	6	6	4	4	6	6	29	29	-9	-9	4	4	-9	-9	4	4	8	8	10	10	7	7
4970	IND	Hvu	-9	-9	16	16	-9	-9	14	14	16	16	19	19	7	11	12	12	6	6	4	4	6	6	29	29	4	4	4	4	-9	-9	4	4	37	37	39	39	5	5
4972	IRN	Hvu	-9	-9	21	21	4	4	14	14	16	16	19	19	11	11	-9	-9	8	8	4	4	6	6	38	38	6	6	4	4	-9	-9	4	4	37	37	42	42	5	5
4973	IRN	Hvu	14	14	25	25	4	4	6	6	79	79	19	19	9	9	7	7	6	6	16	16	6	6	29	29	10	10	6	6	-9	-9	6	6	31	31	42	42	4	4
4974	KAZ	Hvu	11	11	19	19	-9	-9	6	6	67	67	31	31	9	11	-9	-9	8	8	4	4	6	6	29	29	10	10	4	4	14	14	10	10	8	8	51	51	5	5
4977	UZB	Hvu	11	11	51	51	-9	-9	8	8	67	67	31	31	11	11	12	12	8	8	4	4	6	6	29	29	6	6	6	6	43	43	-9	-9	8	8	51	51	4	4
4978	CHN	Hvu	11	11	4	4	4	4	6	6	16	16	21	21	7	7	-9	-9	6	6	4	4	6	6	29	29	7	7	4	4	57	57	4	4	37	37	51	51	7	7
4979	CHN	Hvu	11	11	21	21	4	4	6	6	16	16	39	39	5	5	22	22	6	6	4	4	6	6	38	38	7	7	10	10	-9	-9	6	6	8	8	10	10	7	7
4981	CHN	Hvu	17	17	8	8	4	4	10	10	10	10	16	16	7	9	14	14	-9	-9	18	18	6	6	-9	-9	6	6	4	4	48	48	4	4	43	43	35	35	5	5
4982	CHN	Hvu	17	17	8	8	19	19	14	14	16	16	19	19	7	7	26	26	4	4	18	18	6	6	16	16	4	4	4	4	57	57	4	4	43	43	-9	-9	5	5
4983	MNG	Hvu	17	17	8	8	4	4	14	14	16	16	51	51	5	9	14	14	4	4	18	18	6	6	29	29	4	4	4	4	57	57	6	6	43	43	10	10	5	5
4984	JPN	Hvu	17	17	8	8	21	21	14	14	16	16	19	19	11	11	24	24	6	6	18	18	6	6	-9	-9	7	7	4	4	19	57	6	6	43	43	10	10	5	5
4985	JPN	Hvu	-9	-9	-9	-9	-9	-9	-9	-9	67	67	51	51	9	9	12	12	4	4	4	4	6	6	32	32	10	10	10	10	38	38	6	6	8	8	11	11	5	5
4986	JPN	Hvu	17	17	8	8	4	4	-9	-9	79	79	19	19	7	9	7	7	4	4	18	18	6	6	29	29	6	6	6	6	38	38	6	6	8	8	10	10	5	5
4989	CHN	Hvu	14	14	21	21	-9	-9	-9	-9	67	67	48	48	-9	-9	12	12	4	4	4	4	6	6	29	29	10	10	4	4	38	38	-9	-9	29	29	10	10	5	5
5175	KAZ	Hvu	15	15	42	42	-9	-9	6	6	79	79	16	16	9	11	12	12	8	8	4	4	6	6	29	29	10	10	6	6	14	14	6	6	8	8	51	51	5	5
5176	KAZ	Hvu	14	14	28	28	-9	-9	6	6	28	28	16	16	11	11	12	12	4	4	4	4	6	6	29	29	6	6	4	4	38	38	6	6	8	8	10	10	5	5
5177	MNG	Hvu	17	17	-9	-9	4	4	14	14	16	16	51	51	7	9	24	24	6	6	4	4	6	6	29	29	7	7	4	4	40	40	4	4	8	8	10	10	7	7
5178	MNG	Hvu	11	11	-9	-9	6	6	6	6	16	16	21	21	9	11	7	7	6	6	4	4	6	6	29	29	7	7	4	4	57	57	-9	-9	8	8	10	10	7	7
5180	RUS	Hvu	11	11	21	21	4	4	6	6	67	67	16	16	7	9	12	12	4	4	4	4	4	4	29	29	6	6	4	4	43	43	6	6	8	8	51	51	5	5
5182	RUS	Hvu	14	14	-9	-9	-9	-9	6	6	79	79	10	10	7	9	12	12	4	4	4	4	6	6	29	29	10	10	6	6	43	43	6	6	8	8	51	51	5	5
5183	RUS	Hvu	14	14	4	4	10	10	6	6	79	79	19	19	7	9	12	12	8	8	4	4	6	6	29	29	6	6	6	6	38	38	6	6	8	29	51	51	5	5
5184	RUS	Hvu	11	11	19	19	4	4	6	6	67	67	16	16	7	9	12	12	8	8	4	4	4	4	29	29	6	6	6	6	43	43	6	6	8	8	51	51	5	5
5185	RUS	Hvu	14	14	28	28	-9	-9	6	6	10	10	19	19	11	11	12	12	4	4	4	4	6	6	26	26	6	6	10	10	38	38	6	6	8	8	10	10	5	5
5187	RUS	Hvu	11	11	19	19	-9	-9	6	6	79	79	19	19	9	11	12	12	6	6	4	4	6	6	29	29	10	10	6	6	43	43	6	6	8	8	51	51	5	5
5188	RUS	Hvu	-9	-9	47	47	-9	-9	6	6	79	79	51	51	7	9	12	12	4	4	4	4	6	6	29	29	10	10	6	6	43	43	6	6	8	8	51	51	5	5
5189	RUS	Hvu	-9	-9	36	36	-9	-9	6	6	79	79	51	51	7	9	12	12	8	8	4	4	6	6	29	29	6	6	12	12	43	43	6	6	8	8	51	51	5	5
5191	RUS	Hvu	14	14	28	28	-9	-9	6	6	67	67	39	39	11	11	12	12	4	4	4	4	6	6	29	29	6	6	6	6	38	38	6	6	8	8	10	10	5	5
5192	RUS	Hvu	14	14	28	28	4	4	6	6	67	67	48	48	9	9	12	12	4	4	4	4	6	6	26	26	10	10	6	6	38	38	4	4	8	8	51	51	5	5
5193	RUS	Hvu	-9	-9	19	19	4	4	8	8	79	79	19	19	11	11	12	12	8	8	4	4	6	6	29	29	12	12	10	10	38	38	6	6	29	29	10	10	5	5
5194	RUS	Hvu	14	14	28	28	-9	-9	6	6	67	67	48	48	9	9	12	12	4	4	4	4	6	6	16	16	12	12	6	6	38	38	4	4	29	29	10	10	5	5
5198	RUS	Hvu	11	11	19	19	4	4	6	6	67	67	16	16	7	9	12	12	8	8	4	4	4	4	29	29	6	6	6	6	43	43	6	6	8	8	51	51	5	5
5199	RUS	Hvu	15	15	8	8	4	4	6	6	79	79	51	51	7	9	14	14	8	8	4	4	6	6	29	29	8	8	4	4	38	38	6	6	8	8	51	51	5	5
5201	RUS	Hvu	14	14	30	30	-9	-9	6	6	67	67	19	19	11	11	12	12	4	4	4	4	6	6	26	26	12	12	6	6	38	38	-9	-9	29	29	51	51	5	5
5202	RUS	Hvu	-9	-9	38	38	4	4	6	6	79	79	51	51	7	9	12	12	4	4	4	4	6	6	29	29	6	6	4	4	43	43	4	4	8	8	51	51	5	5
5203	RUS	Hvu	14	14	30	30	-9	-9	6	6	67	67	39	39	11	11	12	12	4	4	4	4	6	6	29	29	10	10	6	6	38	38	4	4	29	29	10	10	5	5
5204	UZB	Hvu	11	11	-9	-9	4	4	6	6	67	67	16	16	7	9	12	12	8	8	4	4	4	4	32	32	6	6	6	6	43	43	6	6	8	8	10	10	5	5
5206	RUS	Hvu	14	14	6	6	-9	-9	6	6	67	67	19	19	7	7	12	12	4	4	4	4	6	6	29	29	-9	-9	10	10	43	43	6	6	8	8	51	51	5	5
5207	RUS	Hvu	14	14	32	32	-9	-9	6	6	28	28	48	48	11	11	12	12	4	4	4	4	6	6	29	29	12	12	6	6	38	38	-9	-9	8	8	51	51	5	5
5208	RUS	Hvu	14	14	67	67	-9	-9	6	6	79	79	51	51	11	11	12	12	4	4	4	4	6	6	29	29	10	10	6	6	43	43	6	6	8	8	51	51	5	5
5209	RUS	Hvu	14	14	28	28	-9	-9	6	6	-9	-9	-9	-9	9	9	12	12	4	4	4	4	6	6	29	29	12	12	6	6	38	38	8	8	29	29	10	10	5	5
5210	RUS	Hvu	14	14	4	4	-9	-9	6	6	-9	-9	-9	-9	9	9	12	12	4	4	4	4	6	6	29	29	10	10	10	10	38	38	4	4	8	8	51	51	5	5
5211	RUS	Hvu	14	14	32	32	-9	-9	6	6	67	67	19	19	9	9	12	12	4	4	4	4	6	6	16	16	10	10	6	6	38	38	4	4	8	8	11	11	5	5
5213	RUS	Hvu	11	11	42	42	-9	-9	6	6	67	67	19	19	9	11	12	12	8	8	4	4	6	6	29	29	10	10	6	6	14	14	4	4	8	8	51	51	5	5
5214	RUS	Hvu	11	11	59	59	-9	-9	4	4	67	67	19	19	9	9	12	12	8	8	4	4	6	6	29	29	6	6	6	6	38	38	10	10	8	8	51	51	5	5
5218	KAZ	Hvu	14	14	28	28	-9	-9	6	6	67	67	19	19	9	9	12	12	4	4	4	4	6	6	29	29	10	10	6	6	38	38	4	4	29	29	10	10	5	5
5223	RUS	Hvu	14	14	28	28	-9	-9	6	6	28	28	16	16	11	11	12	12	4	4	4	4	6	6	29	29	12	12	6	6	38	38	-9	-9	8	8	10	10	5	5
5224	RUS	Hvu	15	15	8	8	-9	-9	6	6	16	16	21	21	11	11	12	12	4	4	4	4	6	6	16	16	7	7	4	4	57	57	6	6	29	37	-9	-9	5	5
5225	RUS	Hvu	-9	-9	38	38	-9	-9	6	6	79	79	51	51	11	11	12	12	8	8	4	4	6	6	29	29	6	6	4	4	43	43	6	6	8	8	51	51	5	5
5226	RUS	Hvu	-9	-9	4	4	35	35	6	6	79	79	19	19	7	9	-9	-9	8	8	19	19	6	6	29	29	-9	-9	-9	-9	38	38	6	6	8	8	51	51	5	5
5227	RUS	Hvu	-9	-9	4	4	-9	-9	6	6	79	79	19	19	9	9	12	12	8	8	4	4	6	6	29	29	10	10	6	6	38	38	6	6	8	8	51	51	5	5
5228	RUS	Hvu	-9	-9	6	6	-9	-9	6	6	67	67	51	51	7	7	12	12	4	4	4	4	6	6	29	29	10	10	10	10	43	43	6	6	8	8	51	51	5	5
5230	RUS	Hvu	-9	-9	38	38	-9	-9	6	6	79	79	51	51	11	11	12	12	8	8	4	4	6	6	29	29	6	6	4	4	43	43	6	6	8	8	51	51	5	5
5232	RUS	Hvu	-9	-9	19	19	4	4	8	8	79	79	19	19	11	11	12	12	8	8	4	4	6	6	29	29	12	12	10	10	38	38	6	6	29	29	10	10	5	5
5233	RUS	Hvu	24	24	4	4	4	4	8	8	79	79	51	51	7	9	16	16	8	8	19	19	8	8	29	29	6	6	4	4	40	40	6	6	8	8	51	51	5	5
5234	RUS	Hvu	14	14	19	19	-9	-9	6	6	-9	-9	-9	-9	9	9	12	12	6	6	4	4	6	6	29	29	10	10	6	6	43	43	6	6	8	8	51	51	5	5
5235	RUS	Hvu	-9	-9	38	38	-9	-9	6	6	79	79	51	51	7	9	12	12	4	4	4	4	6	6	29	29	6	6	4	4	43	43	4	4	8	8	51	51	5	5
5236	JPN	Hvu	11	11	8	8	-9	-9	14	14	16	16	19	19	11	11	24	24	4	4	18	18	6	6	16	16	7	7	4	4	57	57	6	6	43	43	10	10	5	5
5239	JPN	Hvu	15	15	8	8	21	21	14	14	16	16	19	19	7	9	12	12	4	4	18	18	6	6	16	16	6	6	4	4	57	57	4	4	43	43	40	40	5	5
5240	JPN	Hvu	15	15	8	8	4	4	14	14	16	16	19	19	9	9	26	26	4	4	4	4	6	6	16	16	10	10	4	4	57	57	4	4	43	43	40	40	5	5
5241	JPN	Hvu	11	11	8	8	-9	-9	16	16	16	16	19	19	7	9	12	12	4	4	18	18	6	6	16	16	4	4	4	4	57	57	6	6	43	43	40	40	5	5
5242	JPN	Hvu	-9	-9	14	14	4	4	14	14	16	16	19	19	9	11	12	12	4	4	-9	-9	6	6	16	16	7	7	4	4	57	57	6	6	43	43	40	40	5	5
5244	MNG	Hvu	14	14	30	30	-9	-9	6	6	28	28	48	48	11	11	12	12	4	4	4	4	6	6	29	29	12	12	6	6	38	38	4	4	29	29	10	10	5	5
5245	KAZ	Hvu	14	14	28	28	-9	-9	6	6	67	67	39	39	11	11	12	12	4	4	4	4	6	6	29	29	6	6	6	6	38	38	6	6	8	8	10	10	5	5
5250	RUS	Hvu	11	11	47	47	-9	-9	8	8	67	67	16	16	9	9	14	14	8	8	4	4	6	6	-9	-9	10	10	6	6	43	43	6	6	8	8	51	51	5	5
5251	KAZ	Hvu	15	15	27	27	-9	-9	6	6	67	67	19	19	7	9	12	12	8	8	4	4	6	6	29	29	10	10	-9	-9	43	43	6	6	8	8	51	51	5	5
5253	KAZ	Hvu	-9	-9	38	38	-9	-9	6	6	79	79	19	51	7	9	12	12	4	4	4	4	6	6	29	29	6	6	4	4	43	43	4	4	8	8	51	51	5	5
5254	KAZ	Hvu	-9	-9	38	38	-9	-9	6	6	79	79	51	51	7	9	12	12	4	4	4	4	6	6	29	29	10	10	12	12	43	43	6	6	8	8	51	51	5	5
5255	KAZ	Hvu	11	11	21	21	-9	-9	6	6	67	67	4	4	7	9	12	12	8	8	4	4	6	6	29	29	6	6	6	6	14	14	4	4	8	8	51	51	5	5
5256	KAZ	Hvu	14	14	34	34	-9	-9	6	6	10	10	16	16	-9	-9	12	12	4	4	18	18	8	8	29	29	6	6	4	4	43	43	-9	-9	29	29	51	51	5	5
5258	KAZ	Hvu	14	14	28	28	-9	-9	6	6	67	67	39	39	11	11	12	12	4	4	4	4	6	6	29	29	6	6	-9	-9	38	38	-9	-9	8	8	10	10	5	5
5262	RUS	Hvu	14	14	21	21	-9	-9	8	8	10	10	16	16	9	9	12	12	4	4	4	4	6	6	29	29	6	6	10	10	38	38	6	6	29	29	10	10	5	5
5263	RUS	Hvu	-9	-9	26	26	-9	-9	6	6	67	67	51	51	11	11	12	12	8	8	4	4	6	6	29	29	6	6	10	10	43	43	6	6	8	8	51	51	5	5
5264	KAZ	Hvu	14	14	19	19	4	4	6	6	28	28	31	31	7	7	10	10	6	6	4	4	6	6	29	29	4	4	4	4	38	38	6	6	8	8	-9	-9	5	5
5265	RUS	Hvu	14	14	26	26	-9	-9	6	6	10	10	19	19	11	11	12	12	4	4	4	4	6	6	29	29	12	12	6	6	38	38	8	8	29	29	10	10	5	5
5266	RUS	Hvu	15	15	8	8	4	4	10	10	10	10	-9	-9	7	9	14	14	4	4	18	18	6	6	-9	-9	6	6	10	10	48	48	4	4	43	43	35	35	5	5
5274	RUS	Hvu	14	14	28	28	-9	-9	6	6	67	67	16	16	11	11	12	12	8	8	4	4	6	6	29	29	12	12	6	6	38	38	6	6	-9	-9	10	10	5	5
5275	RUS	Hvu	11	11	21	21	-9	-9	6	6	79	79	31	31	7	9	7	7	6	6	16	16	6	6	29	29	6	6	10	10	43	43	6	6	8	8	51	51	5	5
5276	RUS	Hvu	14	14	25	25	-9	-9	6	6	79	79	39	39	9	9	12	12	8	8	4	4	6	6	26	26	6	6	10	10	43	43	6	6	29	29	42	42	4	4
5279	MNG	Hvu	11	11	4	4	4	4	-9	-9	16	16	21	21	9	9	7	7	6	6	4	4	6	6	29	29	7	7	4	4	57	57	6	6	8	8	11	11	7	7
5282	RUS	Hvu	14	14	4	4	-9	-9	6	6	67	67	19	19	9	11	12	12	4	4	4	4	6	6	29	29	6	6	4	4	38	38	6	6	8	8	16	16	5	5
5283	CHN	Hvu	11	11	4	4	4	4	14	14	16	16	21	21	7	7	22	22	6	6	4	4	6	6	29	29	7	7	4	4	-9	-9	6	6	8	8	10	10	11	11
5284	CHN	Hvu	-9	-9	38	38	4	4	6	6	79	79	51	51	7	9	12	12	8	8	18	18	6	6	-9	-9	6	6	10	10	-9	-9	6	6	8	8	51	51	5	5
5287	TUR	Hvu	11	11	19	19	4	4	6	6	67	67	31	31	9	9	-9	-9	6	6	4	4	6	6	29	29	6	6	4	4	14	14	6	6	8	8	-9	-9	5	5
5289	IND	Hvu	14	14	45	45	-9	-9	-9	-9	10	10	19	19	11	11	12	12	4	4	4	4	6	6	29	29	6	6	6	6	38	38	6	6	8	8	10	10	5	5
5293	CHN	Hvu	14	14	38	38	-9	-9	6	6	79	79	16	16	5	9	12	12	8	8	18	18	6	6	29	29	6	6	10	10	-9	-9	4	4	8	8	50	50	5	5
5295	IND	Hvu	11	11	21	21	-9	-9	14	14	16	16	19	19	7	7	24	24	6	6	4	4	6	6	-9	-9	6	6	4	4	-9	-9	4	4	29	29	11	11	7	7
5296	IRN	Hvu	-9	-9	12	12	-9	-9	6	6	79	79	51	51	9	9	12	12	10	10	4	4	6	6	29	29	6	6	4	4	-9	-9	6	6	29	29	51	51	5	5
5297	TKM	Hvu	14	14	25	25	4	4	6	6	67	67	39	39	9	9	12	12	6	6	16	16	6	6	29	29	4	4	10	10	-9	-9	6	6	31	31	51	51	5	5
5298	UZB	Hvu	11	11	47	47	-9	-9	6	6	67	67	16	16	7	9	12	12	8	8	4	4	6	6	29	29	10	10	6	6	-9	-9	6	6	8	8	-9	-9	5	5
5301	RUS	Hvu	11	11	30	30	-9	-9	4	4	67	67	16	16	9	9	14	14	8	8	4	4	6	6	-9	-9	10	10	10	10	-9	-9	6	6	8	8	51	51	5	5
5302	KAZ	Hvu	11	11	40	40	-9	-9	6	6	67	67	19	19	11	11	12	12	8	8	4	4	6	6	-9	-9	10	10	6	6	-9	-9	4	4	8	8	51	51	5	5
5304	KAZ	Hvu	-9	-9	40	40	-9	-9	6	6	79	79	51	51	7	9	12	12	4	4	4	4	6	6	29	29	10	10	12	12	-9	-9	6	6	8	8	51	51	5	5
5305	KAZ	Hvu	11	11	42	42	-9	-9	6	6	67	67	19	19	11	11	12	12	8	8	4	4	6	6	29	29	10	10	6	6	-9	-9	4	4	8	8	51	51	5	5
5307	RUS	Hvu	11	11	42	42	-9	-9	6	6	67	67	19	19	11	11	12	12	8	8	4	4	6	6	-9	-9	10	10	6	6	-9	-9	4	4	8	8	51	51	5	5
5312	RUS	Hvu	11	11	8	8	4	4	6	6	79	79	19	19	7	9	7	7	4	4	16	16	6	6	-9	-9	6	6	4	4	-9	-9	6	6	8	8	11	11	5	5
5313	RUS	Hvu	14	14	36	36	4	4	6	6	79	79	51	51	5	9	12	12	8	8	4	4	6	6	29	29	6	6	10	10	57	57	4	4	8	8	50	50	5	5
5314	RUS	Hvu	-9	-9	4	4	-9	-9	6	6	67	67	19	19	7	7	12	12	8	8	4	4	6	6	29	29	10	10	4	4	43	43	4	4	8	8	51	51	5	5
5315	RUS	Hvu	-9	-9	4	4	-9	-9	6	6	67	67	19	19	9	9	12	12	8	8	4	4	6	6	29	29	8	8	4	4	43	43	6	6	8	8	51	51	5	5
5317	RUS	Hvu	14	14	-9	-9	-9	-9	6	6	67	67	39	39	-9	-9	12	12	4	4	4	4	6	6	29	29	6	6	6	6	-9	-9	6	6	8	8	10	10	5	5
5318	CHN	Hvu	17	17	8	8	4	4	6	6	16	16	19	19	11	11	12	12	4	4	4	4	6	6	-9	-9	7	7	4	4	-9	-9	6	6	8	8	11	11	7	7
5319	CHN	Hvu	17	17	8	8	4	4	6	6	16	16	19	19	11	11	12	12	4	4	4	4	6	6	29	29	7	7	4	4	-9	-9	6	6	8	8	11	11	7	7
5320	CHN	Hvu	17	17	4	4	4	4	6	6	16	16	19	19	9	9	12	12	6	6	4	4	6	6	29	29	7	7	4	4	-9	-9	6	6	8	8	11	11	7	7
5321	CHN	Hvu	17	17	-9	-9	4	4	6	6	16	16	51	51	9	9	12	12	6	6	4	4	6	6	29	29	7	7	4	4	40	40	6	6	8	8	10	10	5	5
5322	CHN	Hvu	17	17	8	8	4	4	6	6	-9	-9	-9	-9	11	11	12	12	4	4	4	4	6	6	29	29	7	7	4	4	-9	-9	6	6	8	8	10	10	7	7
5323	CHN	Hvu	14	14	42	42	-9	-9	6	6	28	28	39	39	11	11	12	12	4	4	4	4	4	4	29	29	12	12	6	6	-9	-9	6	6	8	8	41	41	5	5
5324	CHN	Hvu	17	17	8	8	4	4	6	6	16	16	51	51	9	9	12	12	6	6	4	4	6	6	29	29	7	7	4	4	40	40	6	6	8	8	10	10	5	5
5325	CHN	Hvu	11	11	4	4	4	4	14	14	16	16	39	39	11	11	12	12	6	6	4	4	6	6	29	29	7	7	-9	-9	10	10	6	6	8	8	10	10	5	5
5327	CHN	Hvu	11	11	-9	-9	4	4	-9	-9	16	16	39	39	11	11	12	12	6	6	4	4	6	6	29	29	7	7	4	4	-9	-9	6	6	8	8	10	10	5	5
5329	CHN	Hvu	11	11	21	21	4	4	14	14	16	16	39	39	11	11	12	12	6	6	4	4	6	6	-9	-9	7	7	-9	-9	-9	-9	6	6	8	8	10	10	5	5
5330	CHN	Hvu	14	14	8	8	4	4	6	6	16	16	19	19	9	9	12	12	6	6	4	4	6	6	-9	-9	7	7	4	4	40	40	6	6	8	8	-9	-9	7	7
5331	CHN	Hvu	17	17	-9	-9	4	4	6	6	16	16	51	51	9	9	12	12	6	6	4	4	6	6	29	29	7	7	4	4	40	40	6	6	8	8	10	10	-9	-9
5332	CHN	Hvu	17	17	4	4	4	4	6	6	16	16	19	19	9	9	12	12	6	6	4	4	6	6	29	29	7	7	4	4	40	40	6	6	8	8	11	11	7	7
5333	CHN	Hvu	17	17	8	8	4	4	6	6	16	16	51	51	7	7	24	24	6	6	18	18	6	6	29	29	7	7	4	4	40	40	6	6	8	8	10	10	7	7
5335	CHN	Hvu	-9	-9	8	8	4	4	6	6	16	16	-9	-9	9	9	12	12	6	6	4	4	6	6	29	29	7	7	4	4	7	7	6	6	8	8	10	10	7	7
5339	CHN	Hvu	17	17	8	8	4	4	6	6	16	16	51	51	11	11	12	12	6	6	4	4	6	6	29	29	4	4	4	4	40	40	6	6	8	8	10	10	7	7
5340	CHN	Hvu	11	11	4	4	4	4	14	14	16	16	19	19	7	7	12	12	6	6	4	4	6	6	29	29	7	7	4	4	57	57	6	6	8	8	10	10	7	7
5341	CHN	Hvu	17	17	4	4	4	4	6	6	16	16	51	51	7	9	12	12	6	6	4	4	6	6	29	29	7	7	4	4	40	40	6	6	8	8	10	10	5	5
5343	CHN	Hvu	17	17	8	8	4	4	6	6	16	16	51	51	7	9	12	12	6	6	4	4	6	6	29	29	7	7	4	4	-9	-9	6	6	8	8	10	10	5	5
5345	CHN	Hvu	11	11	4	4	4	4	14	14	16	16	19	19	7	7	9	9	6	6	18	18	6	6	29	29	7	7	4	4	-9	-9	6	6	8	8	10	10	7	7
5346	CHN	Hvu	17	17	8	8	4	4	14	14	16	16	51	51	7	9	12	12	6	6	4	4	6	6	29	29	7	7	4	4	40	40	6	6	37	37	10	10	5	5
5348	CHN	Hvu	17	17	8	8	4	4	14	14	16	16	51	51	7	9	12	12	6	6	4	4	6	6	29	29	7	7	4	4	40	40	6	6	37	37	10	10	5	5
5349	CHN	Hvu	17	17	8	8	4	4	14	14	16	16	51	51	7	9	12	12	6	6	4	4	6	6	29	29	7	7	4	4	40	40	4	4	8	8	10	10	5	5
5350	CHN	Hvu	17	17	8	8	4	4	14	14	16	16	51	51	7	9	12	12	6	6	4	4	6	6	29	29	7	7	4	4	40	40	4	4	37	37	10	10	5	5
5351	CHN	Hvu	17	17	21	21	4	4	14	14	16	16	19	19	9	11	12	12	6	6	4	4	6	6	16	16	7	7	4	4	-9	-9	6	6	8	8	10	10	5	5
5352	CHN	Hvu	17	17	-9	-9	4	4	14	14	16	16	19	19	9	11	12	12	6	6	4	4	6	6	16	16	7	7	4	4	-9	-9	6	6	8	8	11	11	5	5
5355	IND	Hvu	-9	-9	13	13	4	4	14	14	16	16	51	51	7	11	14	14	4	4	4	4	6	6	-9	-9	6	6	4	4	-9	-9	4	4	37	37	40	40	5	5
