# Supplementary material for: Barley heads east: Genetic analyses reveal routes of spread through diverse Eurasian landscapes
Source: PLoS One. 2018 Jul 18;13(7):e0196652. doi: 10.1371/journal.pone.0196652 (PMC6051582; doi:10.1371/journal.pone.0196652)
Supplement: S4 Table — An individual was considered to be a member of the genepool with the highest probability (>50%). The results are based on allele frequencies for 19 SSR markers in 351 vulgare, 142 spontaneum and 23 agriocrithon accessions. (XLSX) [file pone.0196652.s007.xlsx]

## Sheet: S4Table _Qmatrices
Accession	Country	Taxon	Lat	Long	K3_1	K3_2	K3_3	Genepool K=3	K8_1	K8_2	K8_3	K8_4	K8_5	K8_6	K8_7	K8_8	Genepool K=8
641	CHN	agriocrithon	29	94	0.964	0.004	0.032	1	0.003	0.004	0.004	0.648	0.302	0.016	0.017	0.005	4
642	CHN	agriocrithon	29.4347	97.16	0.906	0.008	0.086	1	0.005	0.005	0.005	0.276	0.594	0.081	0.024	0.009	5
644	CHN	agriocrithon	30	91	0.513	0.008	0.479	1	0.005	0.011	0.008	0.316	0.188	0.354	0.108	0.009	6
646	CHN	agriocrithon	29	94	0.988	0.005	0.007	1	0.005	0.004	0.825	0.076	0.019	0.039	0.02	0.013	3
647	CHN	agriocrithon	30	91	0.988	0.007	0.005	1	0.009	0.004	0.005	0.923	0.045	0.005	0.004	0.004	4
648	CHN	agriocrithon	29.6497	91.8	0.988	0.008	0.005	1	0.009	0.004	0.005	0.924	0.045	0.005	0.004	0.004	4
649	TKM	agriocrithon	40	60	0.631	0.365	0.005	1	0.297	0.005	0.649	0.004	0.03	0.007	0.004	0.004	3
653	CHN	spontaneum	36	96	0.974	0.007	0.019	1	0.006	0.005	0.014	0.551	0.394	0.014	0.011	0.005	4
654	CHN	agriocrithon	31.4375	97.9458	0.522	0.005	0.473	1	0.004	0.005	0.003	0.564	0.01	0.009	0.38	0.025	4
655	CHN	agriocrithon	31.4375	97.9458	0.791	0.014	0.195	1	0.007	0.02	0.005	0.542	0.233	0.011	0.154	0.028	4
658	CHN	agriocrithon	33.9	113.5	0.988	0.006	0.006	1	0.005	0.003	0.964	0.005	0.008	0.004	0.005	0.005	3
659	CHN	agriocrithon	32.65	103.6	0.976	0.003	0.02	1	0.003	0.003	0.004	0.97	0.004	0.005	0.007	0.005	4
663	CHN	agriocrithon	47	88.3667	0.89	0.096	0.015	1	0.137	0.005	0.006	0.767	0.059	0.008	0.009	0.008	4
669	AFG	spontaneum	36.9525	65.1236	0.885	0.062	0.054	1	0.018	0.008	0.851	0.004	0.014	0.022	0.077	0.007	3
690	CHN	spontaneum	36	96	0.99	0.004	0.005	1	0.006	0.004	0.005	0.925	0.046	0.006	0.005	0.004	4
691	CHN	spontaneum	30	104	0.847	0.011	0.142	1	0.009	0.015	0.004	0.904	0.01	0.033	0.011	0.013	4
692	CHN	spontaneum	31	101	0.921	0.031	0.048	1	0.007	0.04	0.003	0.915	0.009	0.008	0.01	0.008	4
693	CHN	spontaneum	31	101	0.91	0.01	0.08	1	0.008	0.013	0.003	0.93	0.011	0.011	0.014	0.009	4
694	CHN	spontaneum	31	101	0.912	0.01	0.078	1	0.007	0.013	0.003	0.931	0.011	0.011	0.014	0.009	4
3808	RUS	spontaneum	42	45	0.562	0.433	0.004	1	0.322	0.005	0.65	0.004	0.007	0.006	0.003	0.003	3
3856	IRN	spontaneum	32	53	0.711	0.28	0.009	1	0.027	0.415	0.346	0.109	0.074	0.01	0.011	0.007	2
4666	AFG	vulgare	34.35	62.45	0.989	0.007	0.004	1	0.003	0.009	0.938	0.032	0.007	0.004	0.004	0.004	3
4667	AFG	vulgare	34.8333	66.6833	0.783	0.153	0.063	1	0.02	0.072	0.024	0.637	0.15	0.008	0.011	0.077	4
4669	AFG	vulgare	34.9333	70.6667	0.98	0.01	0.009	1	0.005	0.005	0.878	0.008	0.049	0.007	0.041	0.007	3
4671	AFG	vulgare	35.7167	64.1	0.984	0.004	0.012	1	0.004	0.007	0.81	0.027	0.012	0.03	0.086	0.025	3
4675	CHN	vulgare	29.05	93.0667	0.827	0.006	0.167	1	0.003	0.005	0.004	0.865	0.004	0.006	0.022	0.091	4
4676	CHN	vulgare	31.4167	89.7333	0.984	0.009	0.007	1	0.004	0.011	0.009	0.943	0.014	0.009	0.004	0.006	4
4678	CHN	vulgare	28.8833	89.6167	0.973	0.006	0.021	1	0.006	0.004	0.005	0.926	0.032	0.005	0.01	0.012	4
4679	CHN	vulgare	29.1167	90.3667	0.966	0.003	0.03	1	0.003	0.003	0.011	0.945	0.011	0.008	0.007	0.012	4
4680	CHN	vulgare	29.55	106.533	0.861	0.124	0.015	1	0.029	0.014	0.159	0.015	0.753	0.017	0.004	0.009	5
4683	IND	vulgare	21.8333	76.3333	0.761	0.204	0.035	1	0.015	0.004	0.005	0.005	0.951	0.009	0.006	0.005	5
4684	IND	vulgare	23.3	82.3	0.954	0.02	0.026	1	0.006	0.008	0.007	0.034	0.855	0.024	0.045	0.022	5
4685	IND	vulgare	11.4	76.7	0.965	0.007	0.029	1	0.004	0.006	0.006	0.024	0.828	0.021	0.093	0.019	5
4687	IND	vulgare	25.9833	76.3667	0.987	0.006	0.007	1	0.004	0.003	0.005	0.007	0.968	0.004	0.005	0.004	5
4688	IND	vulgare	11.65	78.1667	0.991	0.004	0.005	1	0.003	0.003	0.01	0.15	0.822	0.004	0.004	0.005	5
4690	IND	vulgare	15.35	75.1667	0.986	0.006	0.008	1	0.004	0.003	0.006	0.006	0.965	0.004	0.007	0.004	5
4691	IND	vulgare	15.8667	74.5	0.986	0.005	0.009	1	0.003	0.003	0.005	0.005	0.968	0.005	0.006	0.004	5
4693	IND	vulgare	26.2667	79.95	0.979	0.007	0.014	1	0.005	0.004	0.007	0.011	0.945	0.007	0.015	0.006	5
4694	IND	vulgare	25.5167	83.9	0.936	0.004	0.06	1	0.003	0.004	0.004	0.753	0.195	0.023	0.011	0.007	4
4702	IRN	vulgare	28.3833	57.9667	0.988	0.003	0.009	1	0.003	0.003	0.072	0.01	0.895	0.006	0.006	0.005	5
4703	IRN	vulgare	36.15	57.5167	0.696	0.09	0.215	1	0.035	0.004	0.023	0.021	0.647	0.252	0.011	0.007	5
4705	IRN	vulgare	34	58.15	0.984	0.007	0.009	1	0.004	0.005	0.462	0.007	0.501	0.009	0.005	0.007	5
4706	IRN	vulgare	34	51.3333	0.73	0.256	0.015	1	0.02	0.029	0.02	0.013	0.89	0.01	0.011	0.007	5
4707	IRN	vulgare	32.3333	54	0.961	0.031	0.008	1	0.005	0.004	0.004	0.008	0.966	0.004	0.004	0.005	5
4713	IRN	vulgare	31.9333	48.3333	0.988	0.005	0.007	1	0.005	0.003	0.022	0.025	0.925	0.006	0.006	0.007	5
4724	NPL	vulgare	28.7167	83.6667	0.988	0.004	0.008	1	0.005	0.003	0.004	0.962	0.011	0.004	0.006	0.004	4
4727	PAK	vulgare	24.55	67.8667	0.986	0.006	0.008	1	0.004	0.003	0.008	0.007	0.962	0.005	0.007	0.005	5
4728	PAK	vulgare	26.6	67.9333	0.906	0.082	0.012	1	0.019	0.006	0.009	0.017	0.895	0.009	0.029	0.016	5
4733	PAK	vulgare	28.5333	65.4167	0.946	0.049	0.006	1	0.004	0.016	0.054	0.009	0.901	0.006	0.005	0.005	5
4734	PAK	vulgare	26.9667	64.1	0.959	0.032	0.009	1	0.008	0.013	0.043	0.013	0.899	0.009	0.004	0.011	5
4736	PAK	vulgare	29.45	67.6167	0.967	0.021	0.012	1	0.007	0.008	0.007	0.011	0.948	0.005	0.007	0.006	5
4747	CHN	vulgare	29.65	91.1	0.985	0.005	0.009	1	0.007	0.005	0.22	0.713	0.025	0.007	0.007	0.015	4
4749	CHN	vulgare	29.25	90.83	0.965	0.005	0.03	1	0.004	0.004	0.004	0.875	0.019	0.004	0.006	0.084	4
4750	CHN	vulgare	29.65	91.1	0.973	0.004	0.023	1	0.003	0.005	0.004	0.963	0.007	0.007	0.005	0.006	4
4752	CHN	vulgare	30.22	90.42	0.94	0.01	0.05	1	0.004	0.017	0.009	0.887	0.011	0.011	0.013	0.048	4
4754	CHN	vulgare	31.9	102.22	0.985	0.004	0.012	1	0.003	0.003	0.004	0.973	0.004	0.004	0.005	0.004	4
4755	CHN	vulgare	31.44	103.17	0.984	0.003	0.013	1	0.003	0.003	0.004	0.971	0.005	0.004	0.005	0.005	4
4757	CHN	vulgare	31.4375	97.9458	0.99	0.004	0.005	1	0.005	0.004	0.005	0.921	0.051	0.005	0.005	0.004	4
4759	CHN	vulgare	38	102.333	0.984	0.004	0.012	1	0.003	0.003	0.004	0.973	0.004	0.004	0.005	0.004	4
4761	CHN	vulgare	36	96	0.992	0.003	0.005	1	0.004	0.003	0.32	0.653	0.007	0.003	0.005	0.005	4
4762	CHN	vulgare	33.58	102.96	0.983	0.004	0.013	1	0.003	0.005	0.089	0.879	0.005	0.005	0.008	0.007	4
4763	CHN	vulgare	32.65	103.6	0.948	0.003	0.048	1	0.003	0.003	0.004	0.954	0.005	0.006	0.018	0.006	4
4766	CHN	vulgare	40.45	96.78	0.988	0.006	0.006	1	0.004	0.004	0.035	0.934	0.009	0.005	0.004	0.006	4
4767	CHN	vulgare	36.44	77.04	0.99	0.003	0.006	1	0.004	0.004	0.156	0.783	0.033	0.006	0.006	0.007	4
4770	CHN	vulgare	32.9	101.7	0.963	0.004	0.033	1	0.003	0.004	0.011	0.941	0.006	0.006	0.023	0.006	4
4771	PAK	vulgare	35.35	75.9	0.833	0.147	0.02	1	0.137	0.017	0.006	0.778	0.025	0.014	0.018	0.006	4
4773	CHN	vulgare	29.5667	106.583	0.993	0.003	0.004	1	0.003	0.003	0.974	0.006	0.004	0.004	0.003	0.003	3
4775	CHN	vulgare	32.3833	120.55	0.992	0.005	0.003	1	0.003	0.003	0.977	0.003	0.005	0.003	0.003	0.003	3
4776	CHN	vulgare	28.9667	118.867	0.992	0.004	0.004	1	0.003	0.003	0.969	0.005	0.008	0.003	0.005	0.003	3
4779	IND	vulgare	34.2	74.35	0.894	0.008	0.098	1	0.005	0.004	0.193	0.013	0.558	0.209	0.009	0.009	5
4780	MNG	vulgare	50	93.3	0.991	0.003	0.005	1	0.004	0.003	0.082	0.882	0.014	0.006	0.004	0.005	4
4781	MNG	vulgare	45.7667	97.1667	0.984	0.006	0.011	1	0.005	0.004	0.062	0.895	0.012	0.007	0.005	0.01	4
4782	MNG	vulgare	47.6833	97.2333	0.985	0.01	0.005	1	0.004	0.005	0.033	0.94	0.005	0.003	0.004	0.005	4
4784	CHN	vulgare	31	112	0.989	0.004	0.007	1	0.004	0.003	0.938	0.011	0.009	0.007	0.021	0.007	3
4785	JPN	vulgare	34.6667	133.9	0.991	0.004	0.004	1	0.006	0.004	0.783	0.125	0.065	0.006	0.005	0.005	3
4786	JPN	vulgare	34.25	134	0.992	0.004	0.004	1	0.003	0.003	0.949	0.028	0.004	0.004	0.004	0.003	3
4787	JPN	vulgare	35	135	0.993	0.003	0.003	1	0.003	0.003	0.976	0.004	0.005	0.003	0.003	0.003	3
4788	JPN	vulgare	36	136.25	0.993	0.004	0.003	1	0.006	0.005	0.856	0.035	0.083	0.005	0.005	0.006	3
4789	JPN	vulgare	37.5	139	0.991	0.004	0.005	1	0.005	0.004	0.653	0.024	0.295	0.007	0.006	0.006	3
4791	JPN	vulgare	36	138	0.992	0.003	0.004	1	0.003	0.003	0.921	0.019	0.04	0.005	0.004	0.005	3
4792	JPN	vulgare	38.5	141	0.987	0.004	0.008	1	0.004	0.003	0.958	0.004	0.009	0.011	0.009	0.003	3
4795	JPN	vulgare	34.5	136	0.993	0.003	0.004	1	0.004	0.003	0.951	0.027	0.005	0.004	0.003	0.004	3
4796	JPN	vulgare	35.75	139.75	0.991	0.005	0.004	1	0.005	0.003	0.97	0.005	0.007	0.004	0.004	0.003	3
4797	CHN	vulgare	34.6667	103.383	0.899	0.004	0.098	1	0.004	0.004	0.006	0.942	0.006	0.009	0.019	0.011	4
4798	CHN	vulgare	36.2833	115.133	0.991	0.003	0.006	1	0.004	0.003	0.504	0.465	0.006	0.008	0.005	0.005	3
4799	CHN	vulgare	30.6833	121.017	0.993	0.003	0.004	1	0.003	0.004	0.826	0.114	0.039	0.004	0.003	0.007	3
4800	IND	vulgare	26.75	83.3667	0.912	0.012	0.076	1	0.005	0.007	0.005	0.032	0.858	0.045	0.011	0.038	5
4801	CHN	vulgare	42.3	123.817	0.991	0.003	0.006	1	0.003	0.003	0.914	0.037	0.008	0.009	0.02	0.007	3
4802	IND	vulgare	30.9167	77.1167	0.973	0.012	0.015	1	0.007	0.005	0.008	0.01	0.93	0.012	0.008	0.019	5
4803	IND	vulgare	31.4167	73.0833	0.917	0.022	0.06	1	0.008	0.005	0.01	0.012	0.826	0.024	0.037	0.076	5
4804	PAK	vulgare	30.1956	71.4753	0.941	0.009	0.05	1	0.007	0.004	0.009	0.006	0.92	0.03	0.011	0.014	5
4806	CHN	vulgare	31.1	105.067	0.991	0.005	0.005	1	0.004	0.003	0.972	0.004	0.005	0.004	0.004	0.004	3
4807	CHN	vulgare	30.6667	104.067	0.99	0.005	0.006	1	0.004	0.003	0.964	0.005	0.007	0.006	0.006	0.004	3
4824	RUS	vulgare	41.9167	48	0.558	0.018	0.423	1	0.004	0.004	0.393	0.011	0.005	0.56	0.012	0.011	6
4825	JPN	vulgare	35.85	139.65	0.99	0.004	0.006	1	0.003	0.004	0.967	0.003	0.007	0.005	0.005	0.005	3
4826	JPN	vulgare	35.5	138.5	0.991	0.006	0.004	1	0.003	0.004	0.975	0.004	0.005	0.003	0.003	0.003	3
4827	KOR	vulgare	37.5667	127	0.99	0.005	0.005	1	0.003	0.004	0.971	0.004	0.006	0.004	0.004	0.004	3
4829	UZB	vulgare	43.1667	59.6667	0.987	0.004	0.009	1	0.004	0.005	0.54	0.203	0.197	0.016	0.024	0.011	3
4836	NPL	vulgare	30.25	81.1667	0.969	0.006	0.024	1	0.004	0.007	0.004	0.746	0.208	0.006	0.018	0.007	4
4837	IND	vulgare	31.0667	78.2	0.984	0.006	0.011	1	0.004	0.004	0.034	0.006	0.931	0.005	0.01	0.005	5
4838	IND	vulgare	27.0667	73.8167	0.989	0.004	0.006	1	0.003	0.003	0.008	0.006	0.967	0.005	0.004	0.005	5
4839	JPN	vulgare	36.75	136.75	0.558	0.007	0.435	1	0.012	0.004	0.492	0.007	0.01	0.077	0.391	0.007	3
4843	JPN	vulgare	36.5	140.5	0.993	0.003	0.004	1	0.003	0.003	0.965	0.014	0.005	0.004	0.003	0.003	3
4844	JPN	vulgare	36.5	139	0.991	0.004	0.004	1	0.005	0.004	0.959	0.004	0.014	0.004	0.004	0.004	3
4845	JPN	vulgare	35	136.883	0.99	0.004	0.006	1	0.003	0.003	0.973	0.003	0.004	0.004	0.003	0.006	3
4846	JPN	vulgare	34.5	133	0.992	0.004	0.004	1	0.004	0.003	0.945	0.011	0.026	0.005	0.003	0.003	3
4847	JPN	vulgare	33.6667	133.5	0.992	0.004	0.004	1	0.004	0.003	0.974	0.004	0.006	0.003	0.003	0.004	3
4848	JPN	vulgare	33	131	0.99	0.004	0.006	1	0.004	0.004	0.741	0.225	0.005	0.006	0.004	0.01	3
4850	PAK	vulgare	34.7833	72.7667	0.984	0.005	0.011	1	0.003	0.003	0.028	0.006	0.944	0.004	0.005	0.005	5
4852	TJK	vulgare	37.3333	68.6667	0.925	0.013	0.062	1	0.005	0.005	0.878	0.005	0.022	0.06	0.009	0.015	3
4855	ARM	vulgare	40.8756	45.1492	0.991	0.004	0.006	1	0.003	0.003	0.969	0.005	0.007	0.004	0.005	0.004	3
4856	CHN	vulgare	36.1667	120.417	0.99	0.004	0.006	1	0.003	0.003	0.971	0.004	0.006	0.004	0.005	0.004	3
4858	CHN	vulgare	36.15	103.4	0.985	0.003	0.012	1	0.003	0.003	0.004	0.973	0.004	0.005	0.005	0.004	4
4859	CHN	vulgare	43.1667	87.1167	0.981	0.004	0.014	1	0.003	0.004	0.007	0.957	0.005	0.008	0.01	0.005	4
4860	CHN	vulgare	43.1667	87.1167	0.981	0.005	0.014	1	0.003	0.004	0.007	0.957	0.005	0.008	0.01	0.005	4
4861	JPN	vulgare	40.7167	142.5	0.993	0.003	0.004	1	0.003	0.003	0.956	0.024	0.004	0.003	0.004	0.003	3
4862	JPN	vulgare	38.5	140.25	0.992	0.004	0.004	1	0.005	0.004	0.791	0.071	0.111	0.006	0.006	0.005	3
4865	PAK	vulgare	35.4	75.7667	0.99	0.005	0.005	1	0.005	0.003	0.009	0.907	0.061	0.005	0.004	0.006	4
4869	NPL	vulgare	29.25	80.4167	0.945	0.004	0.05	1	0.003	0.004	0.006	0.48	0.442	0.048	0.011	0.005	4
4870	NPL	vulgare	26.9167	87.9167	0.883	0.004	0.113	1	0.003	0.003	0.005	0.921	0.021	0.023	0.018	0.005	4
4871	CHN	vulgare	31.2333	121.467	0.991	0.004	0.005	1	0.005	0.003	0.7	0.263	0.014	0.006	0.003	0.006	3
4872	CHN	vulgare	25	102	0.988	0.003	0.009	1	0.003	0.004	0.721	0.197	0.012	0.014	0.035	0.015	3
4873	CHN	vulgare	37	112	0.991	0.005	0.004	1	0.003	0.004	0.969	0.005	0.006	0.004	0.005	0.004	3
4874	CHN	vulgare	36	96	0.991	0.004	0.005	1	0.003	0.003	0.805	0.142	0.012	0.009	0.02	0.005	3
4876	CHN	vulgare	42	86	0.942	0.024	0.034	1	0.007	0.004	0.792	0.026	0.006	0.024	0.066	0.075	3
4877	TJK	vulgare	36.785	71.7853	0.709	0.032	0.259	1	0.01	0.02	0.022	0.77	0.007	0.114	0.02	0.037	4
4878	TJK	vulgare	37.7556	69.8378	0.973	0.005	0.022	1	0.004	0.004	0.837	0.015	0.03	0.07	0.034	0.004	3
4879	CHN	vulgare	34.6667	103.383	0.984	0.003	0.013	1	0.002	0.003	0.06	0.907	0.004	0.007	0.01	0.006	4
4880	CHN	vulgare	24.45	118.083	0.933	0.004	0.063	1	0.003	0.004	0.867	0.004	0.004	0.008	0.103	0.006	3
4881	MNG	vulgare	46.6167	96.4167	0.971	0.02	0.009	1	0.007	0.004	0.92	0.01	0.011	0.021	0.011	0.018	3
4883	MNG	vulgare	50	93.3	0.975	0.013	0.012	1	0.006	0.007	0.008	0.956	0.007	0.006	0.006	0.006	4
4884	PAK	vulgare	36.1167	72.4833	0.993	0.003	0.004	1	0.004	0.003	0.028	0.929	0.023	0.005	0.004	0.004	4
4885	AFG	vulgare	30.5	62	0.986	0.004	0.011	1	0.003	0.003	0.276	0.007	0.685	0.009	0.008	0.009	5
4886	CHN	vulgare	39.3167	117.8	0.991	0.004	0.005	1	0.003	0.003	0.947	0.01	0.009	0.007	0.017	0.005	3
4888	CHN	vulgare	30.8	111.333	0.986	0.004	0.01	1	0.003	0.005	0.858	0.038	0.005	0.045	0.024	0.022	3
4889	TKM	vulgare	37.6167	62.1667	0.99	0.005	0.005	1	0.004	0.004	0.966	0.006	0.007	0.004	0.005	0.004	3
4890	CHN	vulgare	30.0833	101.867	0.982	0.007	0.011	1	0.003	0.006	0.016	0.953	0.006	0.004	0.006	0.006	4
4891	CHN	vulgare	31.3	120.617	0.993	0.004	0.004	1	0.004	0.003	0.574	0.398	0.009	0.005	0.004	0.003	3
4893	CHN	vulgare	29.15	121.033	0.994	0.003	0.003	1	0.003	0.003	0.978	0.004	0.004	0.003	0.003	0.003	3
4895	CHN	vulgare	31.75	80.3667	0.99	0.003	0.007	1	0.003	0.003	0.011	0.952	0.015	0.005	0.005	0.006	4
4901	CHN	vulgare	31.85	117.267	0.992	0.004	0.004	1	0.003	0.003	0.975	0.004	0.004	0.003	0.004	0.003	3
4902	JPN	vulgare	36.55	138.117	0.993	0.003	0.003	1	0.003	0.003	0.97	0.01	0.005	0.003	0.003	0.003	3
4904	UZB	vulgare	41.85	60.4	0.981	0.005	0.015	1	0.005	0.005	0.667	0.161	0.065	0.03	0.029	0.038	3
4906	IRN	vulgare	30.4167	57.7	0.921	0.008	0.071	1	0.004	0.005	0.008	0.007	0.929	0.007	0.012	0.028	5
4909	IND	vulgare	23.9	80.1333	0.988	0.004	0.008	1	0.003	0.003	0.006	0.007	0.962	0.006	0.009	0.004	5
4910	IND	vulgare	25.9833	76.3667	0.985	0.006	0.009	1	0.003	0.004	0.006	0.007	0.96	0.007	0.009	0.004	5
4911	IND	vulgare	11.65	78.1667	0.975	0.007	0.017	1	0.003	0.004	0.01	0.007	0.959	0.007	0.006	0.004	5
4924	IND	vulgare	28.6667	77.2167	0.964	0.029	0.007	1	0.005	0.004	0.004	0.007	0.966	0.004	0.004	0.005	5
4925	AFG	vulgare	37	70.8833	0.983	0.006	0.011	1	0.006	0.004	0.749	0.056	0.091	0.046	0.027	0.02	3
4926	IRN	vulgare	35.2667	59.2167	0.984	0.005	0.011	1	0.004	0.004	0.657	0.021	0.213	0.045	0.034	0.02	3
4927	IRN	vulgare	31.8833	54.3667	0.832	0.122	0.046	1	0.019	0.005	0.03	0.013	0.877	0.006	0.016	0.034	5
4930	TKM	vulgare	37.45	53.9667	0.964	0.014	0.022	1	0.007	0.017	0.889	0.019	0.021	0.026	0.005	0.017	3
4932	TKM	vulgare	38.4167	57.4	0.881	0.113	0.005	1	0.015	0.013	0.834	0.006	0.115	0.004	0.007	0.006	3
4934	PAK	vulgare	34.95	76.55	0.989	0.004	0.007	1	0.005	0.003	0.007	0.946	0.014	0.009	0.004	0.013	4
4935	PAK	vulgare	24.8833	68.8167	0.979	0.01	0.011	1	0.007	0.003	0.692	0.007	0.27	0.008	0.005	0.008	3
4936	NPL	vulgare	27.3833	87.4	0.991	0.004	0.005	1	0.003	0.003	0.009	0.006	0.966	0.004	0.004	0.004	5
4937	IND	vulgare	29.75	80.2833	0.918	0.072	0.01	1	0.01	0.026	0.007	0.026	0.877	0.008	0.024	0.022	5
4938	CHN	vulgare	37.4667	104.55	0.97	0.004	0.026	1	0.003	0.004	0.2	0.729	0.006	0.028	0.02	0.01	4
4939	CHN	vulgare	43.5333	87.9	0.973	0.018	0.01	1	0.008	0.007	0.004	0.955	0.005	0.008	0.005	0.009	4
4940	PAK	vulgare	31.1167	74.45	0.969	0.023	0.008	1	0.008	0.004	0.008	0.007	0.953	0.006	0.007	0.006	5
4942	NPL	vulgare	27.75	83.4667	0.99	0.004	0.006	1	0.004	0.003	0.019	0.007	0.952	0.006	0.005	0.005	5
4943	BTN	vulgare	27.4333	89.9167	0.986	0.004	0.011	1	0.003	0.004	0.013	0.746	0.214	0.005	0.01	0.004	4
4944	BTN	vulgare	27.3333	91.6167	0.684	0.007	0.309	1	0.006	0.007	0.006	0.492	0.266	0.011	0.092	0.12	4
4948	NPL	vulgare	29.9167	80.75	0.991	0.004	0.005	1	0.003	0.003	0.954	0.014	0.005	0.004	0.009	0.007	3
4949	CHN	vulgare	24	109	0.851	0.004	0.145	1	0.004	0.004	0.004	0.92	0.013	0.018	0.031	0.007	4
4950	KAZ	vulgare	43.2667	76.7	0.899	0.008	0.093	1	0.004	0.006	0.004	0.938	0.009	0.018	0.014	0.007	4
4952	TJK	vulgare	37.75	73.25	0.971	0.004	0.025	1	0.003	0.003	0.203	0.01	0.745	0.013	0.015	0.006	5
4967	CHN	vulgare	29.6667	91.1333	0.855	0.008	0.138	1	0.004	0.006	0.004	0.899	0.009	0.005	0.018	0.056	4
4968	CHN	vulgare	31.9	94.0833	0.977	0.003	0.02	1	0.003	0.003	0.004	0.966	0.007	0.005	0.006	0.007	4
4970	IND	vulgare	26.85	80.9167	0.962	0.032	0.006	1	0.012	0.005	0.025	0.019	0.921	0.006	0.006	0.007	5
4972	IRN	vulgare	30.5	56	0.778	0.021	0.201	1	0.005	0.006	0.007	0.008	0.93	0.006	0.015	0.023	5
4978	CHN	vulgare	29.65	91.1	0.923	0.004	0.073	1	0.003	0.004	0.004	0.929	0.012	0.004	0.02	0.024	4
4979	CHN	vulgare	31.4375	97.9458	0.975	0.005	0.02	1	0.003	0.018	0.005	0.923	0.025	0.009	0.01	0.006	4
4981	CHN	vulgare	33.58	102.96	0.769	0.207	0.023	1	0.072	0.008	0.812	0.008	0.034	0.046	0.008	0.012	3
4982	CHN	vulgare	27.2783	120.617	0.994	0.003	0.003	1	0.003	0.003	0.977	0.004	0.004	0.003	0.003	0.003	3
4983	MNG	vulgare	47.1167	92.3167	0.992	0.004	0.005	1	0.003	0.003	0.886	0.074	0.007	0.007	0.015	0.005	3
4984	JPN	vulgare	33.25	131.5	0.993	0.004	0.003	1	0.004	0.004	0.668	0.308	0.006	0.004	0.003	0.003	3
5177	MNG	vulgare	49.4689	105.957	0.991	0.003	0.006	1	0.003	0.003	0.005	0.972	0.006	0.003	0.005	0.004	4
5178	MNG	vulgare	45.5	95.5	0.977	0.013	0.01	1	0.004	0.006	0.004	0.968	0.005	0.004	0.004	0.005	4
5224	RUS	vulgare	56	159	0.958	0.026	0.016	1	0.022	0.008	0.34	0.556	0.03	0.03	0.008	0.006	4
5236	JPN	vulgare	31.6	130.55	0.993	0.003	0.004	1	0.004	0.003	0.945	0.032	0.005	0.004	0.003	0.004	3
5239	JPN	vulgare	35.557	133.062	0.989	0.007	0.004	1	0.009	0.007	0.945	0.005	0.019	0.005	0.006	0.005	3
5240	JPN	vulgare	40	140.5	0.939	0.007	0.054	1	0.01	0.007	0.833	0.013	0.018	0.011	0.048	0.06	3
5241	JPN	vulgare	43.05	143.183	0.992	0.004	0.004	1	0.003	0.003	0.968	0.006	0.006	0.004	0.005	0.005	3
5242	JPN	vulgare	43.3667	143.783	0.991	0.004	0.005	1	0.007	0.003	0.832	0.041	0.099	0.006	0.007	0.006	3
5266	RUS	vulgare	51.8	107.583	0.77	0.218	0.012	1	0.093	0.012	0.827	0.005	0.03	0.02	0.008	0.006	3
5279	MNG	vulgare	48.6333	97.6	0.989	0.004	0.008	1	0.003	0.003	0.004	0.973	0.005	0.003	0.005	0.005	4
5283	CHN	vulgare	31.95	86.55	0.988	0.004	0.007	1	0.004	0.003	0.004	0.971	0.006	0.003	0.005	0.005	4
5295	IND	vulgare	33.65	77.7333	0.947	0.033	0.02	1	0.029	0.007	0.011	0.824	0.089	0.028	0.006	0.007	4
5318	CHN	vulgare	34.6212	103.706	0.984	0.004	0.012	1	0.004	0.004	0.062	0.867	0.016	0.024	0.016	0.006	4
5319	CHN	vulgare	34.6212	103.706	0.982	0.004	0.014	1	0.004	0.004	0.049	0.88	0.014	0.027	0.017	0.006	4
5320	CHN	vulgare	34.6212	103.706	0.979	0.003	0.018	1	0.003	0.003	0.004	0.969	0.005	0.004	0.007	0.005	4
5321	CHN	vulgare	34.6212	103.706	0.963	0.004	0.033	1	0.003	0.003	0.004	0.956	0.005	0.006	0.015	0.006	4
5322	CHN	vulgare	34.6212	103.706	0.966	0.004	0.029	1	0.004	0.005	0.036	0.864	0.01	0.052	0.023	0.006	4
5324	CHN	vulgare	34.6647	103.572	0.974	0.004	0.023	1	0.003	0.004	0.006	0.958	0.005	0.005	0.012	0.006	4
5325	CHN	vulgare	34.6647	103.572	0.967	0.004	0.029	1	0.004	0.003	0.005	0.954	0.01	0.009	0.007	0.008	4
5327	CHN	vulgare	34.6647	103.572	0.951	0.005	0.045	1	0.005	0.004	0.005	0.947	0.01	0.013	0.008	0.009	4
5329	CHN	vulgare	34.6647	103.572	0.972	0.004	0.023	1	0.005	0.004	0.006	0.947	0.014	0.01	0.006	0.008	4
5330	CHN	vulgare	34.8136	103.186	0.932	0.005	0.063	1	0.003	0.005	0.008	0.895	0.007	0.026	0.051	0.006	4
5331	CHN	vulgare	34.8136	103.186	0.966	0.004	0.03	1	0.003	0.003	0.004	0.965	0.004	0.005	0.01	0.005	4
5332	CHN	vulgare	34.8136	103.186	0.983	0.003	0.014	1	0.003	0.003	0.003	0.972	0.004	0.004	0.006	0.005	4
5333	CHN	vulgare	34.8136	103.186	0.99	0.003	0.007	1	0.003	0.004	0.014	0.964	0.003	0.003	0.006	0.003	4
5335	CHN	vulgare	34.8136	103.186	0.973	0.004	0.023	1	0.003	0.004	0.006	0.964	0.004	0.005	0.007	0.006	4
5339	CHN	vulgare	34.8136	103.186	0.983	0.004	0.013	1	0.008	0.004	0.066	0.895	0.009	0.005	0.008	0.005	4
5340	CHN	vulgare	37.5869	101.335	0.989	0.003	0.008	1	0.003	0.003	0.005	0.97	0.006	0.003	0.005	0.004	4
5341	CHN	vulgare	37.5869	101.335	0.968	0.004	0.028	1	0.003	0.003	0.004	0.961	0.005	0.005	0.014	0.005	4
5343	CHN	vulgare	37.5869	101.335	0.968	0.004	0.028	1	0.003	0.004	0.007	0.952	0.006	0.006	0.016	0.006	4
5345	CHN	vulgare	37.5869	101.335	0.988	0.005	0.007	1	0.003	0.004	0.014	0.96	0.005	0.003	0.005	0.006	4
5346	CHN	vulgare	37.2461	101.451	0.99	0.004	0.006	1	0.004	0.004	0.009	0.956	0.013	0.004	0.007	0.004	4
5348	CHN	vulgare	37.2461	101.451	0.99	0.004	0.006	1	0.004	0.003	0.009	0.955	0.014	0.004	0.007	0.004	4
5349	CHN	vulgare	37.2461	101.451	0.989	0.003	0.008	1	0.003	0.003	0.011	0.958	0.009	0.004	0.007	0.004	4
5350	CHN	vulgare	37.2461	101.451	0.991	0.003	0.006	1	0.003	0.003	0.011	0.948	0.019	0.004	0.006	0.004	4
5351	CHN	vulgare	36.4355	101.581	0.989	0.004	0.008	1	0.004	0.003	0.083	0.882	0.01	0.006	0.006	0.006	4
5352	CHN	vulgare	36.4355	101.581	0.988	0.004	0.008	1	0.005	0.004	0.1	0.858	0.015	0.006	0.007	0.007	4
5355	IND	vulgare	25.5667	91.8833	0.987	0.006	0.007	1	0.005	0.004	0.035	0.006	0.935	0.005	0.006	0.004	5
640	UZB	agriocrithon	41	64	0.192	0.578	0.229	2	0.44	0.023	0.113	0.096	0.016	0.134	0.062	0.117	1
650	AZE	agriocrithon	40.3667	49.8833	0.022	0.772	0.206	2	0.011	0.741	0.003	0.066	0.01	0.011	0.038	0.121	2
652	CYP	spontaneum	35	33	0.004	0.902	0.094	2	0.005	0.917	0.004	0.004	0.006	0.009	0.025	0.03	2
667	AFG	spontaneum	35.7333	63.9833	0.033	0.958	0.009	2	0.916	0.011	0.03	0.009	0.013	0.008	0.006	0.007	1
668	IRQ	spontaneum	36.4	44.15	0.027	0.93	0.043	2	0.722	0.013	0.007	0.048	0.026	0.139	0.025	0.021	1
670	IRN	spontaneum	31.85	48.9	0.253	0.713	0.034	2	0.443	0.025	0.004	0.021	0.349	0.007	0.052	0.097	1
673	IRQ	spontaneum	35.0333	45.7167	0.007	0.987	0.006	2	0.949	0.008	0.006	0.006	0.011	0.008	0.006	0.006	1
674	TUR	spontaneum	39.6667	31.1667	0.008	0.986	0.005	2	0.881	0.035	0.034	0.004	0.005	0.004	0.015	0.023	1
675	IRN	spontaneum	30.2833	57.0833	0.006	0.976	0.017	2	0.891	0.027	0.005	0.006	0.009	0.008	0.028	0.025	1
676	IRN	spontaneum	33.55	46.2167	0.047	0.758	0.195	2	0.004	0.8	0.025	0.008	0.01	0.117	0.032	0.005	2
677	TKM	spontaneum	39.3	63.15	0.026	0.969	0.005	2	0.007	0.561	0.406	0.003	0.004	0.005	0.004	0.01	2
678	TJK	spontaneum	37.65	69.1	0.116	0.875	0.009	2	0.873	0.005	0.062	0.009	0.026	0.01	0.005	0.009	1
679	AZE	spontaneum	40.5	47	0.01	0.946	0.045	2	0.111	0.768	0.012	0.018	0.039	0.013	0.014	0.025	2
680	AFG	spontaneum	32.6167	62.9167	0.012	0.982	0.007	2	0.958	0.005	0.007	0.005	0.009	0.006	0.004	0.006	1
681	IRN	spontaneum	29.7167	51.7833	0.12	0.869	0.011	2	0.008	0.874	0.017	0.075	0.007	0.009	0.005	0.006	2
682	IRN	spontaneum	35.9833	59.4833	0.009	0.955	0.037	2	0.836	0.019	0.01	0.009	0.011	0.038	0.05	0.027	1
683	TUR	spontaneum	39	35	0.005	0.955	0.039	2	0.687	0.1	0.008	0.005	0.006	0.159	0.01	0.024	1
684	TUR	spontaneum	39	35	0.009	0.987	0.004	2	0.935	0.01	0.009	0.005	0.026	0.007	0.004	0.004	1
685	TJK	spontaneum	38.1608	69.5786	0.134	0.856	0.01	2	0.809	0.016	0.103	0.014	0.028	0.011	0.007	0.013	1
686	TKM	spontaneum	35.7864	61.4628	0.019	0.956	0.024	2	0.869	0.009	0.028	0.006	0.02	0.042	0.016	0.01	1
687	TKM	spontaneum	38.2883	56.2847	0.089	0.886	0.025	2	0.014	0.553	0.38	0.007	0.006	0.01	0.012	0.018	2
688	TUR	spontaneum	36.8483	40.0208	0.004	0.992	0.003	2	0.943	0.03	0.004	0.004	0.006	0.006	0.003	0.003	1
689	TUR	spontaneum	37.1906	41.2906	0.018	0.975	0.008	2	0.067	0.864	0.019	0.01	0.014	0.009	0.008	0.008	2
3809	RUS	spontaneum	42	45	0.025	0.965	0.01	2	0.586	0.301	0.054	0.016	0.012	0.017	0.008	0.006	1
3810	RUS	spontaneum	42	45	0.037	0.948	0.016	2	0.02	0.441	0.481	0.004	0.006	0.008	0.012	0.029	3
3811	RUS	spontaneum	42	45	0.008	0.985	0.007	2	0.937	0.014	0.012	0.009	0.008	0.006	0.007	0.006	1
3812	RUS	spontaneum	42	45	0.02	0.958	0.022	2	0.844	0.016	0.031	0.017	0.016	0.039	0.025	0.012	1
3813	RUS	spontaneum	42	45	0.013	0.857	0.13	2	0.007	0.856	0.003	0.025	0.006	0.011	0.019	0.073	2
3814	RUS	spontaneum	42	45	0.115	0.875	0.009	2	0.829	0.01	0.082	0.011	0.041	0.009	0.007	0.01	1
3836	AFG	spontaneum	35	71	0.012	0.985	0.003	2	0.721	0.201	0.053	0.004	0.009	0.005	0.003	0.003	1
3847	IRQ	spontaneum	35.5711	42.7322	0.004	0.992	0.004	2	0.889	0.082	0.004	0.006	0.003	0.006	0.003	0.006	1
3848	IRQ	spontaneum	33	44	0.013	0.982	0.006	2	0.662	0.287	0.019	0.01	0.004	0.004	0.006	0.009	1
3849	IRN	spontaneum	33.3	48.27	0.005	0.992	0.003	2	0.66	0.315	0.004	0.005	0.005	0.003	0.004	0.004	1
3850	IRN	spontaneum	34	46.39	0.023	0.869	0.108	2	0.857	0.006	0.009	0.012	0.027	0.006	0.046	0.038	1
3851	IRN	spontaneum	33.7	46.33	0.016	0.972	0.013	2	0.879	0.035	0.01	0.015	0.015	0.016	0.006	0.025	1
3852	IRN	spontaneum	33.7	46.33	0.006	0.988	0.007	2	0.959	0.004	0.004	0.005	0.009	0.007	0.006	0.006	1
3853	IRN	spontaneum	33.7	46.33	0.008	0.983	0.009	2	0.03	0.916	0.004	0.009	0.008	0.016	0.009	0.008	2
3854	IRN	spontaneum	33.7	46.33	0.005	0.989	0.005	2	0.937	0.016	0.007	0.011	0.01	0.009	0.006	0.005	1
3855	IRN	spontaneum	33.42	46.28	0.01	0.656	0.334	2	0.618	0.007	0.003	0.016	0.011	0.027	0.196	0.121	1
3857	IRN	spontaneum	34.3333	49.8333	0.004	0.985	0.01	2	0.747	0.203	0.006	0.004	0.005	0.024	0.006	0.005	1
3858	TUR	spontaneum	38.1333	40.95	0.004	0.992	0.005	2	0.963	0.012	0.003	0.004	0.005	0.006	0.004	0.004	1
3859	TUR	spontaneum	36.502	36.5557	0.004	0.939	0.057	2	0.006	0.942	0.003	0.005	0.004	0.015	0.007	0.018	2
3861	TUR	spontaneum	36.7628	37.6305	0.004	0.978	0.018	2	0.948	0.011	0.003	0.004	0.005	0.012	0.012	0.004	1
3862	TUR	spontaneum	36.8386	37.6889	0.003	0.99	0.007	2	0.963	0.008	0.003	0.004	0.004	0.011	0.005	0.003	1
3863	TUR	spontaneum	36.9661	37.0864	0.006	0.99	0.004	2	0.384	0.546	0.041	0.005	0.01	0.005	0.004	0.004	2
3864	TUR	spontaneum	36.9667	37.1333	0.025	0.957	0.018	2	0.587	0.304	0.015	0.016	0.014	0.013	0.015	0.036	1
3865	TUR	spontaneum	37	37.08	0.007	0.977	0.016	2	0.019	0.943	0.004	0.008	0.004	0.006	0.009	0.006	2
3866	JOR	spontaneum	32.2333	36.0833	0.006	0.983	0.011	2	0.27	0.673	0.008	0.006	0.012	0.02	0.006	0.005	2
3871	TUR	spontaneum	36.9194	39.905	0.004	0.989	0.007	2	0.949	0.008	0.004	0.005	0.006	0.021	0.003	0.004	1
3872	IRN	spontaneum	35.1825	59.388	0.061	0.861	0.078	2	0.019	0.848	0.027	0.025	0.015	0.01	0.009	0.048	2
3876	TKM	spontaneum	37.717	58.6	0.433	0.563	0.004	2	0.4	0.006	0.568	0.005	0.008	0.004	0.005	0.004	3
3877	ISR	spontaneum	31.6667	34.5833	0.008	0.984	0.009	2	0.01	0.954	0.007	0.004	0.003	0.006	0.009	0.007	2
3878	ISR	spontaneum	31.8	34.9667	0.004	0.972	0.023	2	0.005	0.953	0.004	0.005	0.004	0.008	0.01	0.011	2
3880	ISR	spontaneum	32.7528	35.0956	0.009	0.648	0.343	2	0.006	0.777	0.003	0.022	0.012	0.021	0.055	0.103	2
3881	ISR	spontaneum	32.8	35.5	0.012	0.885	0.103	2	0.042	0.786	0.01	0.012	0.007	0.018	0.048	0.078	2
3882	ISR	spontaneum	32.5028	35.4569	0.006	0.991	0.003	2	0.145	0.821	0.014	0.005	0.005	0.003	0.003	0.004	2
3883	ISR	spontaneum	32.7167	35.55	0.023	0.936	0.041	2	0.015	0.865	0.007	0.026	0.013	0.007	0.045	0.023	2
3884	ISR	spontaneum	32.2833	35	0.004	0.601	0.396	2	0.006	0.785	0.003	0.004	0.004	0.075	0.025	0.097	2
3885	ISR	spontaneum	32.4333	35.5167	0.032	0.957	0.011	2	0.094	0.794	0.04	0.009	0.029	0.014	0.01	0.008	2
3886	ISR	spontaneum	32.1019	34.7756	0.013	0.97	0.016	2	0.006	0.898	0.006	0.007	0.048	0.016	0.009	0.009	2
3887	ISR	spontaneum	33.25	35.55	0.111	0.819	0.069	2	0.017	0.735	0.012	0.012	0.172	0.009	0.016	0.026	2
3888	ISR	spontaneum	31.5	34.75	0.018	0.875	0.107	2	0.061	0.859	0.007	0.014	0.005	0.02	0.026	0.008	2
3889	ISR	spontaneum	31.7667	35	0.046	0.907	0.046	2	0.006	0.834	0.029	0.039	0.006	0.065	0.015	0.006	2
3890	ISR	spontaneum	32.2167	34.8167	0.017	0.974	0.008	2	0.008	0.949	0.008	0.005	0.011	0.006	0.005	0.007	2
3892	ISR	spontaneum	30.917	35.05	0.005	0.964	0.031	2	0.007	0.937	0.003	0.005	0.004	0.007	0.012	0.024	2
3894	ISR	spontaneum	30.917	35.05	0.02	0.926	0.053	2	0.097	0.802	0.01	0.019	0.027	0.012	0.026	0.006	2
3895	ISR	spontaneum	30.917	35.05	0.008	0.973	0.019	2	0.315	0.543	0.009	0.009	0.01	0.01	0.01	0.092	2
3896	ISR	spontaneum	32.9667	35.5333	0.01	0.916	0.074	2	0.019	0.84	0.017	0.004	0.004	0.006	0.008	0.103	2
3897	ISR	spontaneum	33.0167	35.6167	0.006	0.984	0.009	2	0.006	0.956	0.006	0.004	0.008	0.007	0.008	0.005	2
3898	ISR	spontaneum	31.883	35.383	0.004	0.984	0.012	2	0.294	0.665	0.003	0.006	0.004	0.007	0.01	0.011	2
3899	IRN	spontaneum	32	53	0.244	0.711	0.045	2	0.592	0.008	0.018	0.058	0.155	0.01	0.011	0.148	1
3901	IRN	spontaneum	31.32	48.49	0.071	0.917	0.012	2	0.46	0.009	0.006	0.006	0.499	0.01	0.005	0.005	5
3936	AFG	spontaneum	37	66	0.004	0.99	0.006	2	0.958	0.01	0.003	0.007	0.004	0.009	0.006	0.004	1
3942	SYR	spontaneum	35	38	0.114	0.832	0.054	2	0.324	0.467	0.006	0.163	0.005	0.009	0.007	0.019	2
3943	IRQ	spontaneum	36.19	44.0089	0.004	0.992	0.005	2	0.947	0.012	0.003	0.006	0.004	0.01	0.01	0.008	1
3946	TKM	spontaneum	38.417	56.683	0.01	0.98	0.011	2	0.028	0.905	0.011	0.007	0.006	0.026	0.008	0.009	2
3947	TKM	spontaneum	37.7	58.4	0.005	0.99	0.005	2	0.883	0.064	0.011	0.005	0.006	0.017	0.009	0.005	1
3948	TKM	spontaneum	38	55.283	0.027	0.967	0.006	2	0.009	0.672	0.295	0.003	0.004	0.005	0.004	0.008	2
3950	ISR	spontaneum	32.711	35.566	0.013	0.975	0.012	2	0.008	0.87	0.091	0.004	0.005	0.006	0.006	0.011	2
3951	AFG	spontaneum	34.3469	62.1983	0.005	0.991	0.004	2	0.914	0.053	0.005	0.005	0.005	0.009	0.004	0.005	1
3952	IRN	spontaneum	30.5	50	0.003	0.989	0.008	2	0.961	0.005	0.003	0.003	0.004	0.013	0.006	0.005	1
3956	JOR	spontaneum	32.65	35.717	0.005	0.953	0.042	2	0.024	0.869	0.004	0.006	0.004	0.056	0.014	0.022	2
3958	JOR	spontaneum	31.183	35.7	0.008	0.935	0.057	2	0.24	0.514	0.007	0.007	0.006	0.008	0.037	0.182	2
3960	ISR	spontaneum	32.563	35.322	0.007	0.988	0.005	2	0.007	0.965	0.005	0.007	0.005	0.004	0.004	0.004	2
3961	TUR	spontaneum	40.65	43.1	0.005	0.987	0.008	2	0.734	0.211	0.005	0.007	0.006	0.013	0.01	0.016	1
4026	TKM	spontaneum	40	60	0.023	0.97	0.007	2	0.894	0.005	0.072	0.003	0.005	0.01	0.005	0.006	1
4027	UZB	spontaneum	41	64	0.047	0.944	0.01	2	0.889	0.004	0.056	0.006	0.01	0.007	0.006	0.021	1
4029	UZB	spontaneum	41	64	0.035	0.956	0.009	2	0.907	0.004	0.044	0.005	0.009	0.007	0.005	0.019	1
4030	AZE	spontaneum	40.5	47.5	0.006	0.527	0.467	2	0.015	0.58	0.005	0.006	0.028	0.139	0.096	0.131	2
4031	TJK	spontaneum	38.55	68.8	0.008	0.971	0.021	2	0.845	0.012	0.004	0.007	0.007	0.014	0.006	0.105	1
4034	GRC	spontaneum	39.2	26	0.005	0.798	0.197	2	0.006	0.879	0.003	0.006	0.004	0.036	0.045	0.019	2
4035	TJK	spontaneum	40.5217	69.3308	0.117	0.867	0.016	2	0.305	0.288	0.008	0.159	0.207	0.012	0.01	0.012	1
4036	TJK	spontaneum	40.5217	69.3308	0.355	0.625	0.02	2	0.5	0.005	0.282	0.018	0.019	0.017	0.007	0.151	1
4037	TJK	spontaneum	40	69	0.179	0.807	0.014	2	0.516	0.036	0.019	0.019	0.376	0.008	0.015	0.011	1
4038	TJK	spontaneum	37.2692	68.2392	0.064	0.928	0.008	2	0.608	0.117	0.018	0.018	0.208	0.007	0.009	0.015	1
4039	GRC	spontaneum	35.25	24.75	0.018	0.51	0.473	2	0.022	0.513	0.049	0.012	0.017	0.025	0.035	0.326	2
4040	IRQ	spontaneum	36.3779	42.4489	0.009	0.987	0.004	2	0.952	0.004	0.017	0.003	0.01	0.006	0.004	0.004	1
4043	CYP	spontaneum	34.9917	32.9042	0.006	0.931	0.063	2	0.009	0.939	0.003	0.007	0.005	0.019	0.008	0.009	2
4051	ISR	spontaneum	31.5	34.75	0.004	0.993	0.004	2	0.151	0.824	0.003	0.004	0.005	0.003	0.004	0.005	2
4052	IND	spontaneum	30	77	0.17	0.825	0.005	2	0.735	0.006	0.004	0.042	0.198	0.005	0.005	0.006	1
4053	IRN	spontaneum	36.3	48.4167	0.016	0.637	0.347	2	0.579	0.012	0.016	0.009	0.009	0.246	0.113	0.014	1
4054	IRN	spontaneum	31.9364	49.3039	0.028	0.969	0.003	2	0.911	0.005	0.005	0.005	0.064	0.003	0.003	0.003	1
4055	IRN	spontaneum	31.9364	49.3039	0.063	0.934	0.004	2	0.892	0.009	0.023	0.054	0.011	0.004	0.004	0.003	1
4056	IRN	spontaneum	31.9364	49.3039	0.008	0.987	0.005	2	0.925	0.014	0.004	0.015	0.022	0.005	0.007	0.008	1
4057	IRN	spontaneum	32.2	48.2833	0.022	0.626	0.352	2	0.475	0.007	0.006	0.016	0.046	0.315	0.027	0.108	1
4058	IRN	spontaneum	32.2	48.2833	0.007	0.685	0.308	2	0.512	0.006	0.008	0.004	0.005	0.454	0.007	0.006	1
4059	IRN	spontaneum	31.3292	48.6911	0.015	0.736	0.249	2	0.414	0.006	0.007	0.007	0.194	0.363	0.005	0.005	1
4061	IRN	spontaneum	32.1942	48.2436	0.207	0.787	0.006	2	0.541	0.017	0.015	0.043	0.365	0.006	0.006	0.009	1
4063	IRN	spontaneum	32.2	48.2833	0.104	0.887	0.01	2	0.75	0.004	0.031	0.012	0.18	0.008	0.008	0.007	1
4064	IRN	spontaneum	32.2	48.2833	0.085	0.904	0.011	2	0.629	0.019	0.013	0.016	0.299	0.007	0.009	0.008	1
4066	TKM	spontaneum	37.8264	58.4303	0.015	0.98	0.006	2	0.951	0.004	0.019	0.004	0.005	0.003	0.006	0.007	1
4067	TKM	spontaneum	37.9158	58.0911	0.004	0.987	0.009	2	0.945	0.009	0.004	0.003	0.005	0.007	0.021	0.006	1
4068	TKM	spontaneum	40	60	0.006	0.987	0.007	2	0.917	0.017	0.02	0.005	0.006	0.013	0.012	0.01	1
4069	TKM	spontaneum	35.2911	62.3947	0.004	0.99	0.006	2	0.96	0.005	0.003	0.003	0.005	0.015	0.003	0.005	1
4070	TKM	spontaneum	36.0411	62.7392	0.004	0.992	0.004	2	0.973	0.005	0.003	0.003	0.004	0.004	0.004	0.004	1
4071	TKM	spontaneum	35.2911	62.3947	0.004	0.993	0.004	2	0.97	0.006	0.005	0.004	0.004	0.004	0.003	0.005	1
4072	TKM	spontaneum	35.6511	62.5436	0.008	0.986	0.006	2	0.952	0.005	0.005	0.008	0.01	0.006	0.007	0.007	1
4073	TKM	spontaneum	35.6511	62.5436	0.01	0.984	0.006	2	0.945	0.005	0.006	0.009	0.014	0.007	0.007	0.007	1
4074	TKM	spontaneum	35.6511	62.5436	0.007	0.987	0.006	2	0.943	0.005	0.013	0.003	0.013	0.013	0.005	0.005	1
4075	TKM	spontaneum	35.6511	62.5436	0.004	0.991	0.004	2	0.943	0.015	0.004	0.007	0.005	0.008	0.008	0.01	1
4076	IRN	spontaneum	32.3333	48.3333	0.053	0.909	0.038	2	0.037	0.197	0.006	0.005	0.72	0.021	0.006	0.008	5
4077	TKM	spontaneum	37.65	58.4019	0.004	0.99	0.006	2	0.943	0.005	0.004	0.003	0.004	0.004	0.006	0.032	1
4078	AZE	spontaneum	41.1464	48.9675	0.006	0.957	0.037	2	0.009	0.892	0.003	0.01	0.009	0.008	0.013	0.055	2
4080	TKM	spontaneum	40	60	0.281	0.715	0.004	2	0.534	0.004	0.442	0.003	0.007	0.004	0.003	0.003	1
4081	CYP	spontaneum	34.7833	32.9167	0.064	0.593	0.343	2	0.006	0.694	0.074	0.009	0.037	0.107	0.049	0.024	2
4082	AZE	spontaneum	40.3953	49.8822	0.004	0.992	0.004	2	0.011	0.957	0.008	0.003	0.009	0.004	0.004	0.004	2
4083	TKM	spontaneum	37.9661	57.59	0.005	0.988	0.007	2	0.934	0.016	0.011	0.004	0.004	0.008	0.005	0.019	1
643	CHN	agriocrithon	29.4347	97.16	0.208	0.01	0.781	3	0.008	0.003	0.013	0.077	0.07	0.806	0.008	0.014	6
645	CHN	agriocrithon	29.6497	91.8	0.419	0.007	0.575	3	0.005	0.012	0.013	0.251	0.124	0.56	0.011	0.023	6
656	CHN	agriocrithon	48.25	126.517	0.005	0.003	0.991	3	0.003	0.003	0.005	0.006	0.004	0.017	0.826	0.136	7
657	CHN	agriocrithon	51.7333	126.65	0.025	0.008	0.967	3	0.006	0.005	0.041	0.009	0.011	0.029	0.688	0.211	7
660	CHN	agriocrithon	48.06	86.3969	0.004	0.003	0.992	3	0.003	0.003	0.003	0.004	0.004	0.007	0.968	0.007	7
661	CHN	agriocrithon	48.06	86.3969	0.004	0.004	0.992	3	0.004	0.004	0.004	0.005	0.004	0.02	0.926	0.034	7
662	CHN	agriocrithon	48.06	86.3969	0.004	0.003	0.993	3	0.003	0.004	0.003	0.009	0.003	0.037	0.915	0.026	7
664	CHN	agriocrithon	48.06	86.3969	0.004	0.003	0.993	3	0.003	0.003	0.003	0.004	0.003	0.01	0.937	0.035	7
665	CHN	agriocrithon	48.06	86.3969	0.005	0.003	0.991	3	0.003	0.003	0.004	0.009	0.004	0.029	0.938	0.009	7
666	AFG	spontaneum	37.1175	70.5797	0.039	0.209	0.752	3	0.005	0.353	0.005	0.014	0.044	0.017	0.479	0.084	7
3873	ISR	spontaneum	31.6833	35	0.005	0.207	0.789	3	0.004	0.296	0.004	0.007	0.004	0.012	0.668	0.006	7
3957	JOR	spontaneum	30.817	35.517	0.006	0.363	0.631	3	0.04	0.469	0.006	0.008	0.012	0.024	0.301	0.14	2
3959	ISR	spontaneum	31.867	35.45	0.052	0.023	0.924	3	0.004	0.076	0.03	0.009	0.013	0.192	0.558	0.117	7
4028	UZB	spontaneum	41	64	0.009	0.468	0.522	3	0.388	0.008	0.004	0.014	0.006	0.016	0.015	0.549	8
4041	GRC	spontaneum	35.25	24.75	0.008	0.424	0.568	3	0.038	0.419	0.038	0.006	0.009	0.03	0.105	0.355	2
4042	CYP	spontaneum	34.7958	33.3375	0.015	0.141	0.844	3	0.005	0.474	0.005	0.011	0.006	0.054	0.089	0.356	2
4079	AZE	spontaneum	40.5	48.25	0.005	0.375	0.619	3	0.01	0.467	0.004	0.006	0.013	0.019	0.303	0.179	2
4665	AFG	vulgare	34.2667	64.9	0.126	0.009	0.865	3	0.006	0.012	0.08	0.014	0.009	0.86	0.01	0.009	6
4668	AFG	vulgare	34.9833	68.7333	0.037	0.075	0.888	3	0.028	0.01	0.005	0.051	0.141	0.72	0.017	0.029	6
4673	CHN	vulgare	34.7667	113.65	0.004	0.004	0.993	3	0.003	0.003	0.003	0.003	0.003	0.971	0.006	0.006	6
4682	GEO	vulgare	42.5506	45.19	0.004	0.004	0.992	3	0.003	0.003	0.005	0.006	0.007	0.935	0.013	0.028	6
4689	IND	vulgare	12.9833	77.5833	0.006	0.003	0.991	3	0.003	0.003	0.004	0.005	0.005	0.007	0.01	0.962	8
4700	IRN	vulgare	30.1667	54.8167	0.307	0.006	0.687	3	0.005	0.008	0.011	0.335	0.013	0.594	0.023	0.012	6
4704	IRN	vulgare	33.2	59.6333	0.007	0.005	0.989	3	0.004	0.005	0.003	0.013	0.005	0.957	0.005	0.008	6
4709	IRN	vulgare	36.3167	59.5833	0.03	0.11	0.86	3	0.013	0.007	0.011	0.006	0.053	0.015	0.06	0.836	8
4710	IRN	vulgare	34.7667	48.5833	0.008	0.003	0.989	3	0.003	0.005	0.004	0.017	0.008	0.941	0.014	0.007	6
4714	IRN	vulgare	33.6167	50	0.006	0.006	0.988	3	0.003	0.005	0.003	0.012	0.005	0.961	0.005	0.006	6
4715	IRN	vulgare	36.5833	49.5	0.004	0.004	0.991	3	0.004	0.005	0.005	0.004	0.005	0.725	0.19	0.063	6
4716	IRN	vulgare	36.3	55.5167	0.042	0.011	0.947	3	0.007	0.012	0.014	0.046	0.026	0.872	0.015	0.008	6
4718	KAZ	vulgare	42.9157	73.1653	0.005	0.004	0.991	3	0.003	0.006	0.007	0.007	0.006	0.037	0.644	0.29	7
4719	KAZ	vulgare	43.1733	76.7815	0.01	0.041	0.948	3	0.007	0.005	0.01	0.004	0.005	0.006	0.007	0.957	8
4721	KAZ	vulgare	43.3735	77.3368	0.004	0.007	0.988	3	0.005	0.005	0.004	0.004	0.005	0.963	0.007	0.008	6
4737	PAK	vulgare	30.4167	67.5	0.007	0.044	0.949	3	0.004	0.196	0.003	0.016	0.006	0.037	0.436	0.302	7
4738	TJK	vulgare	40.1333	69.3333	0.009	0.033	0.958	3	0.006	0.01	0.004	0.01	0.007	0.005	0.01	0.948	8
4739	TJK	vulgare	39.3833	68.7333	0.007	0.004	0.989	3	0.004	0.004	0.005	0.007	0.006	0.677	0.284	0.013	6
4740	TKM	vulgare	38.425	56.2881	0.011	0.015	0.974	3	0.005	0.008	0.004	0.016	0.007	0.005	0.013	0.942	8
4741	UZB	vulgare	40.8877	71.0515	0.057	0.005	0.938	3	0.004	0.004	0.012	0.053	0.006	0.04	0.008	0.873	8
4742	UZB	vulgare	41.2465	71.6813	0.4	0.015	0.584	3	0.004	0.004	0.387	0.006	0.005	0.585	0.006	0.004	6
4753	CHN	vulgare	30.9	103.5	0.005	0.003	0.991	3	0.003	0.004	0.004	0.008	0.004	0.086	0.869	0.021	7
4758	CHN	vulgare	36.62	101.77	0.006	0.004	0.99	3	0.004	0.004	0.004	0.007	0.005	0.956	0.01	0.01	6
4765	CHN	vulgare	48.06	86.4	0.005	0.004	0.992	3	0.004	0.004	0.004	0.005	0.004	0.015	0.952	0.012	7
4768	CHN	vulgare	48.06	86.4	0.004	0.003	0.993	3	0.003	0.003	0.003	0.005	0.004	0.013	0.932	0.036	7
4774	RUS	vulgare	45.0333	38.9833	0.006	0.005	0.989	3	0.004	0.005	0.006	0.006	0.007	0.945	0.013	0.014	6
4777	RUS	vulgare	48.5	135.1	0.007	0.006	0.988	3	0.004	0.006	0.004	0.012	0.005	0.018	0.533	0.418	7
4778	TKM	vulgare	37.6	61.833	0.149	0.01	0.841	3	0.006	0.007	0.059	0.084	0.006	0.032	0.783	0.022	7
4783	AZE	vulgare	40.6828	46.3606	0.006	0.005	0.989	3	0.004	0.004	0.005	0.006	0.015	0.922	0.012	0.032	6
4790	IND	vulgare	21.8333	76.3333	0.006	0.004	0.99	3	0.004	0.004	0.004	0.007	0.007	0.338	0.63	0.005	7
4793	ARM	vulgare	40.1833	44.5	0.112	0.005	0.884	3	0.004	0.004	0.017	0.036	0.032	0.619	0.283	0.006	6
4794	CHN	vulgare	45.5333	126.983	0.006	0.005	0.989	3	0.004	0.005	0.004	0.006	0.006	0.006	0.962	0.008	7
4808	CHN	vulgare	47.0167	130.717	0.005	0.003	0.992	3	0.003	0.003	0.003	0.005	0.004	0.006	0.969	0.008	7
4809	CHN	vulgare	36.7167	114.517	0.004	0.003	0.992	3	0.003	0.004	0.003	0.004	0.004	0.013	0.957	0.011	7
4810	CHN	vulgare	48.2	125.4	0.005	0.003	0.992	3	0.003	0.004	0.003	0.005	0.006	0.009	0.957	0.012	7
4811	CHN	vulgare	49.2	119.7	0.01	0.003	0.987	3	0.003	0.004	0.011	0.009	0.007	0.025	0.819	0.122	7
4812	CHN	vulgare	45.55	131.883	0.004	0.004	0.992	3	0.004	0.004	0.003	0.006	0.006	0.013	0.314	0.65	8
4815	CHN	vulgare	44.4333	130.883	0.015	0.004	0.981	3	0.003	0.004	0.009	0.005	0.005	0.007	0.958	0.007	7
4816	CHN	vulgare	41.1	126.167	0.031	0.004	0.965	3	0.003	0.004	0.013	0.009	0.007	0.006	0.95	0.007	7
4817	CHN	vulgare	50.2667	127.467	0.007	0.004	0.989	3	0.003	0.004	0.004	0.007	0.009	0.006	0.956	0.011	7
4818	CHN	vulgare	45.5167	124.533	0.007	0.004	0.989	3	0.005	0.004	0.004	0.016	0.006	0.033	0.919	0.012	7
4819	CHN	vulgare	40.9333	125.667	0.114	0.006	0.881	3	0.003	0.005	0.039	0.008	0.005	0.005	0.927	0.007	7
4820	CHN	vulgare	41.7933	120.631	0.228	0.004	0.768	3	0.004	0.005	0.014	0.151	0.12	0.008	0.512	0.185	7
4821	CHN	vulgare	43.1833	131.067	0.006	0.005	0.989	3	0.005	0.005	0.004	0.007	0.006	0.01	0.939	0.025	7
4823	RUS	vulgare	43.6167	45.25	0.008	0.007	0.985	3	0.005	0.016	0.007	0.015	0.013	0.144	0.379	0.419	8
4831	PRK	vulgare	40	125.25	0.047	0.215	0.738	3	0.036	0.019	0.151	0.005	0.011	0.029	0.026	0.724	8
4834	TUR	vulgare	38.7333	36.4	0.013	0.003	0.984	3	0.003	0.003	0.03	0.005	0.004	0.94	0.008	0.007	6
4835	TUR	vulgare	40.2589	40.2278	0.007	0.006	0.987	3	0.005	0.003	0.007	0.004	0.005	0.901	0.069	0.006	6
4840	TUR	vulgare	39.7	43.1	0.006	0.005	0.99	3	0.003	0.003	0.006	0.004	0.005	0.95	0.013	0.016	6
4842	JPN	vulgare	43.05	141.35	0.005	0.003	0.992	3	0.003	0.004	0.005	0.006	0.004	0.034	0.751	0.194	7
4853	UKR	vulgare	48.5	35	0.299	0.007	0.694	3	0.004	0.006	0.277	0.021	0.008	0.656	0.021	0.007	6
4854	ARM	vulgare	38.9022	46.2383	0.007	0.009	0.983	3	0.004	0.003	0.005	0.004	0.004	0.971	0.005	0.004	6
4857	PAK	vulgare	35.9667	71.9833	0.207	0.008	0.785	3	0.006	0.012	0.14	0.048	0.027	0.724	0.017	0.027	6
4866	AZE	vulgare	38.9167	48.9167	0.009	0.018	0.973	3	0.008	0.043	0.004	0.012	0.006	0.883	0.023	0.02	6
4867	GEO	vulgare	43.05	42.7333	0.026	0.009	0.964	3	0.005	0.006	0.008	0.031	0.006	0.91	0.016	0.018	6
4868	GEO	vulgare	42.9833	42.8667	0.195	0.065	0.739	3	0.062	0.006	0.016	0.152	0.015	0.736	0.007	0.006	6
4875	CHN	vulgare	42	86	0.006	0.01	0.984	3	0.013	0.011	0.005	0.011	0.01	0.012	0.904	0.033	7
4887	IRQ	vulgare	33.8	44.4	0.016	0.004	0.979	3	0.004	0.005	0.005	0.066	0.016	0.02	0.514	0.37	7
4894	RUS	vulgare	43.8	131.983	0.007	0.004	0.989	3	0.003	0.004	0.004	0.009	0.005	0.004	0.949	0.023	7
4896	CHN	vulgare	39.1	112.983	0.005	0.003	0.992	3	0.003	0.004	0.004	0.008	0.004	0.06	0.898	0.019	7
4899	CHN	vulgare	44.3167	125.367	0.251	0.005	0.744	3	0.003	0.005	0.058	0.036	0.01	0.005	0.865	0.018	7
4900	CHN	vulgare	49.1	121.033	0.007	0.003	0.99	3	0.003	0.003	0.004	0.008	0.009	0.005	0.941	0.027	7
4903	PRK	vulgare	40.45	128.9	0.216	0.008	0.775	3	0.004	0.008	0.004	0.204	0.01	0.005	0.755	0.009	7
4905	AZE	vulgare	40.3667	49.9833	0.135	0.121	0.744	3	0.078	0.103	0.067	0.061	0.006	0.38	0.289	0.016	6
4907	IRN	vulgare	32.6833	51.6833	0.009	0.021	0.971	3	0.009	0.005	0.007	0.004	0.012	0.853	0.099	0.011	6
4908	IRN	vulgare	38.4167	48.4667	0.02	0.005	0.975	3	0.005	0.004	0.008	0.109	0.033	0.783	0.027	0.03	6
4912	IND	vulgare	18.5333	73.8667	0.009	0.025	0.966	3	0.009	0.015	0.005	0.007	0.04	0.114	0.033	0.777	8
4921	KOR	vulgare	36.0167	126.883	0.008	0.007	0.985	3	0.006	0.004	0.007	0.009	0.008	0.011	0.788	0.166	7
4922	AFG	vulgare	33.55	68.4167	0.013	0.336	0.652	3	0.289	0.004	0.009	0.012	0.016	0.549	0.099	0.022	6
4923	CHN	vulgare	28.9667	90.4	0.011	0.089	0.9	3	0.042	0.053	0.005	0.051	0.005	0.157	0.315	0.373	8
4928	IRQ	vulgare	35.4833	45.5333	0.01	0.02	0.97	3	0.008	0.007	0.008	0.007	0.021	0.007	0.89	0.053	7
4929	IRN	vulgare	34.15	46.5333	0.01	0.005	0.985	3	0.004	0.008	0.005	0.014	0.014	0.05	0.068	0.837	8
4931	AZE	vulgare	39.4	47.0167	0.006	0.004	0.99	3	0.004	0.004	0.004	0.012	0.006	0.006	0.058	0.908	8
4933	CHN	vulgare	31.3333	121.267	0.007	0.004	0.989	3	0.003	0.003	0.005	0.014	0.008	0.939	0.009	0.018	6
4946	GEO	vulgare	42.4333	45.5833	0.008	0.005	0.987	3	0.005	0.007	0.005	0.026	0.007	0.669	0.194	0.086	6
4947	NPL	vulgare	27.5833	87.3333	0.006	0.003	0.99	3	0.003	0.003	0.004	0.009	0.006	0.906	0.011	0.058	6
4951	KAZ	vulgare	48.7667	82.6167	0.013	0.004	0.983	3	0.004	0.004	0.022	0.032	0.011	0.166	0.239	0.523	8
4973	IRN	vulgare	32	54.85	0.007	0.009	0.983	3	0.007	0.009	0.004	0.023	0.006	0.013	0.659	0.278	7
4974	KAZ	vulgare	43.3735	77.3368	0.006	0.008	0.986	3	0.005	0.004	0.004	0.006	0.006	0.005	0.009	0.962	8
4977	UZB	vulgare	40.8267	72.3867	0.004	0.007	0.989	3	0.005	0.004	0.003	0.004	0.005	0.007	0.008	0.964	8
4985	JPN	vulgare	33	129.5	0.011	0.004	0.985	3	0.004	0.004	0.005	0.007	0.007	0.028	0.91	0.035	7
4986	JPN	vulgare	37.5	140.25	0.435	0.005	0.559	3	0.005	0.005	0.213	0.118	0.005	0.072	0.57	0.011	7
4989	CHN	vulgare	32.0667	118.767	0.009	0.006	0.986	3	0.005	0.005	0.005	0.013	0.009	0.926	0.015	0.024	6
5175	KAZ	vulgare	52	69	0.005	0.02	0.975	3	0.008	0.006	0.003	0.005	0.004	0.008	0.098	0.868	8
5176	KAZ	vulgare	53.2	63.6333	0.006	0.004	0.99	3	0.005	0.004	0.004	0.01	0.006	0.947	0.017	0.008	6
5180	RUS	vulgare	62.0333	129.733	0.007	0.023	0.971	3	0.009	0.01	0.006	0.009	0.016	0.021	0.166	0.762	8
5182	RUS	vulgare	54.75	55.9667	0.004	0.019	0.977	3	0.014	0.004	0.004	0.004	0.005	0.011	0.941	0.019	7
5183	RUS	vulgare	57.7667	40.9333	0.004	0.007	0.989	3	0.005	0.009	0.004	0.005	0.004	0.057	0.88	0.036	7
5184	RUS	vulgare	56	93	0.004	0.02	0.976	3	0.006	0.007	0.003	0.004	0.004	0.006	0.014	0.956	8
5185	RUS	vulgare	52.2833	104.3	0.006	0.005	0.989	3	0.004	0.005	0.005	0.006	0.005	0.96	0.011	0.006	6
5187	RUS	vulgare	46.35	48.05	0.008	0.004	0.987	3	0.004	0.004	0.004	0.011	0.005	0.008	0.108	0.856	8
5188	RUS	vulgare	56.8333	53.1833	0.004	0.003	0.992	3	0.003	0.004	0.004	0.004	0.004	0.011	0.928	0.042	7
5189	RUS	vulgare	52.9919	103.511	0.004	0.004	0.992	3	0.003	0.004	0.003	0.004	0.004	0.005	0.969	0.008	7
5191	RUS	vulgare	51	143	0.005	0.004	0.991	3	0.004	0.004	0.003	0.006	0.004	0.953	0.012	0.015	6
5192	RUS	vulgare	57.15	65.5333	0.004	0.004	0.993	3	0.003	0.005	0.003	0.004	0.004	0.826	0.054	0.101	6
5193	RUS	vulgare	54.2	37.6167	0.005	0.004	0.99	3	0.004	0.004	0.004	0.006	0.005	0.844	0.1	0.034	6
5194	RUS	vulgare	56.6333	47.8667	0.026	0.005	0.969	3	0.003	0.004	0.026	0.004	0.004	0.945	0.005	0.009	6
5198	RUS	vulgare	63.1528	55.8281	0.004	0.021	0.976	3	0.005	0.007	0.003	0.004	0.004	0.006	0.015	0.956	8
5199	RUS	vulgare	45.3167	135.367	0.065	0.087	0.848	3	0.027	0.051	0.053	0.01	0.006	0.008	0.788	0.056	7
5201	RUS	vulgare	46.3167	44.2667	0.004	0.006	0.99	3	0.004	0.005	0.004	0.004	0.004	0.947	0.01	0.023	6
5202	RUS	vulgare	54.7833	32.05	0.007	0.004	0.989	3	0.003	0.004	0.005	0.006	0.008	0.006	0.961	0.007	7
5203	RUS	vulgare	51.95	85.95	0.005	0.004	0.991	3	0.003	0.003	0.003	0.004	0.004	0.958	0.008	0.016	6
5204	UZB	vulgare	38.8333	66.0833	0.004	0.021	0.975	3	0.007	0.009	0.004	0.017	0.005	0.025	0.086	0.848	8
5206	RUS	vulgare	63.5	43	0.005	0.004	0.991	3	0.003	0.004	0.006	0.005	0.005	0.012	0.927	0.037	7
5207	RUS	vulgare	53.55	127.833	0.004	0.004	0.993	3	0.003	0.003	0.003	0.004	0.004	0.944	0.017	0.021	6
5208	RUS	vulgare	60.0833	40.45	0.004	0.004	0.992	3	0.005	0.003	0.004	0.005	0.006	0.028	0.929	0.021	7
5209	RUS	vulgare	58.55	43.6833	0.004	0.005	0.991	3	0.003	0.003	0.003	0.004	0.004	0.97	0.006	0.005	6
5210	RUS	vulgare	58.75	82.1333	0.006	0.003	0.991	3	0.003	0.003	0.005	0.007	0.005	0.044	0.912	0.021	7
5211	RUS	vulgare	55	33	0.069	0.003	0.928	3	0.003	0.004	0.046	0.009	0.009	0.572	0.132	0.227	6
5213	RUS	vulgare	57.2833	52.75	0.006	0.003	0.991	3	0.003	0.003	0.004	0.005	0.005	0.006	0.008	0.966	8
5214	RUS	vulgare	59.8833	91.6667	0.005	0.011	0.985	3	0.004	0.005	0.004	0.005	0.004	0.031	0.032	0.915	8
5218	KAZ	vulgare	48	68	0.006	0.003	0.991	3	0.003	0.003	0.005	0.005	0.004	0.937	0.012	0.03	6
5223	RUS	vulgare	63.1528	55.8281	0.004	0.003	0.992	3	0.003	0.003	0.003	0.005	0.004	0.969	0.007	0.007	6
5225	RUS	vulgare	50.9167	86.9167	0.005	0.005	0.99	3	0.006	0.004	0.004	0.007	0.009	0.01	0.945	0.014	7
5226	RUS	vulgare	51	143	0.006	0.01	0.984	3	0.006	0.005	0.006	0.007	0.004	0.009	0.899	0.064	7
5227	RUS	vulgare	63.5	43	0.005	0.003	0.992	3	0.003	0.003	0.004	0.007	0.004	0.012	0.86	0.108	7
5228	RUS	vulgare	53.8	109.3	0.005	0.004	0.992	3	0.003	0.004	0.004	0.004	0.004	0.007	0.947	0.027	7
5230	RUS	vulgare	66.4	129.2	0.005	0.005	0.99	3	0.007	0.004	0.004	0.007	0.009	0.01	0.945	0.015	7
5232	RUS	vulgare	45.3	134.7	0.005	0.004	0.99	3	0.004	0.004	0.004	0.006	0.004	0.843	0.1	0.034	6
5233	RUS	vulgare	45.3	134.7	0.008	0.084	0.907	3	0.059	0.038	0.004	0.015	0.005	0.006	0.828	0.046	7
5234	RUS	vulgare	68	34.6	0.007	0.005	0.989	3	0.004	0.006	0.003	0.013	0.005	0.033	0.249	0.687	8
5235	RUS	vulgare	57.4	106	0.007	0.004	0.989	3	0.003	0.004	0.005	0.006	0.008	0.007	0.959	0.008	7
5244	MNG	vulgare	47.9167	106.933	0.005	0.004	0.991	3	0.003	0.003	0.003	0.004	0.004	0.974	0.005	0.004	6
5245	KAZ	vulgare	51.1833	71.4333	0.005	0.004	0.991	3	0.003	0.004	0.003	0.006	0.004	0.953	0.012	0.015	6
5250	RUS	vulgare	57.9833	31.35	0.005	0.005	0.99	3	0.004	0.003	0.005	0.003	0.004	0.006	0.009	0.966	8
5251	KAZ	vulgare	49.3667	86.4333	0.007	0.038	0.955	3	0.01	0.008	0.004	0.007	0.005	0.005	0.171	0.79	8
5253	KAZ	vulgare	50.5167	81.1	0.008	0.004	0.988	3	0.003	0.004	0.007	0.007	0.009	0.007	0.953	0.01	7
5254	KAZ	vulgare	50.2333	82.2167	0.004	0.003	0.993	3	0.003	0.003	0.003	0.004	0.004	0.005	0.97	0.007	7
5255	KAZ	vulgare	43.8667	77.0667	0.007	0.004	0.988	3	0.003	0.004	0.004	0.007	0.008	0.006	0.011	0.957	8
5256	KAZ	vulgare	51.1	54.1	0.012	0.006	0.982	3	0.005	0.006	0.016	0.004	0.006	0.364	0.582	0.016	7
5258	KAZ	vulgare	49.75	84.25	0.006	0.004	0.99	3	0.004	0.004	0.003	0.006	0.004	0.955	0.012	0.012	6
5262	RUS	vulgare	51.5333	46.0333	0.005	0.005	0.99	3	0.004	0.003	0.003	0.006	0.005	0.963	0.008	0.007	6
5263	RUS	vulgare	51.6669	47.2144	0.004	0.005	0.991	3	0.007	0.005	0.004	0.005	0.007	0.025	0.825	0.123	7
5264	KAZ	vulgare	49.8833	73.1333	0.044	0.035	0.921	3	0.039	0.033	0.013	0.088	0.066	0.493	0.044	0.224	6
5265	RUS	vulgare	68.9667	33.0667	0.005	0.006	0.989	3	0.004	0.003	0.004	0.004	0.004	0.971	0.005	0.005	6
5274	RUS	vulgare	43.8167	131.967	0.004	0.004	0.992	3	0.004	0.005	0.003	0.004	0.004	0.881	0.024	0.075	6
5275	RUS	vulgare	47.2333	39.7167	0.011	0.014	0.974	3	0.01	0.009	0.003	0.051	0.014	0.005	0.543	0.364	7
5276	RUS	vulgare	65	130	0.003	0.008	0.989	3	0.007	0.025	0.003	0.004	0.004	0.304	0.549	0.105	7
5282	RUS	vulgare	62	129.75	0.019	0.009	0.972	3	0.007	0.004	0.006	0.019	0.031	0.179	0.687	0.067	7
5284	CHN	vulgare	42.2833	127.067	0.013	0.004	0.983	3	0.003	0.004	0.009	0.005	0.004	0.005	0.963	0.007	7
5287	TUR	vulgare	41.0097	34.0369	0.022	0.013	0.966	3	0.006	0.006	0.004	0.024	0.013	0.007	0.012	0.929	8
5289	IND	vulgare	24.1667	72.4333	0.011	0.005	0.984	3	0.004	0.004	0.005	0.008	0.008	0.948	0.014	0.01	6
5293	CHN	vulgare	44.7	127.2	0.012	0.004	0.984	3	0.003	0.004	0.011	0.004	0.005	0.013	0.949	0.01	7
5296	IRN	vulgare	28.5	53.55	0.006	0.152	0.842	3	0.227	0.005	0.004	0.007	0.006	0.024	0.716	0.01	7
5297	TKM	vulgare	37.9333	58.3667	0.022	0.017	0.96	3	0.01	0.021	0.016	0.02	0.01	0.052	0.574	0.296	7
5298	UZB	vulgare	41.1667	69.75	0.005	0.004	0.992	3	0.003	0.004	0.003	0.005	0.004	0.008	0.016	0.955	8
5301	RUS	vulgare	45.05	41.9833	0.006	0.018	0.976	3	0.007	0.006	0.008	0.004	0.004	0.024	0.024	0.922	8
5302	KAZ	vulgare	48	71	0.007	0.004	0.989	3	0.004	0.003	0.006	0.006	0.008	0.01	0.025	0.938	8
5304	KAZ	vulgare	51.2333	51.3667	0.005	0.004	0.992	3	0.003	0.003	0.004	0.005	0.005	0.006	0.965	0.009	7
5305	KAZ	vulgare	49.95	82.6167	0.006	0.003	0.99	3	0.003	0.003	0.005	0.006	0.006	0.009	0.01	0.959	8
5307	RUS	vulgare	54.5	35.5	0.007	0.004	0.99	3	0.004	0.003	0.006	0.006	0.006	0.009	0.01	0.957	8
5312	RUS	vulgare	59.95	30.3167	0.295	0.01	0.695	3	0.006	0.008	0.064	0.06	0.015	0.007	0.796	0.044	7
5313	RUS	vulgare	45.3167	135.367	0.074	0.004	0.922	3	0.003	0.004	0.013	0.011	0.015	0.007	0.941	0.007	7
5314	RUS	vulgare	63.285	42.588	0.009	0.004	0.987	3	0.003	0.004	0.006	0.014	0.007	0.005	0.528	0.433	7
5315	RUS	vulgare	66.7613	124.124	0.007	0.005	0.988	3	0.004	0.005	0.004	0.011	0.004	0.005	0.511	0.455	7
5317	RUS	vulgare	56	93	0.006	0.005	0.989	3	0.004	0.005	0.004	0.009	0.005	0.894	0.045	0.034	6
5323	CHN	vulgare	34.6212	103.706	0.004	0.025	0.971	3	0.022	0.022	0.003	0.005	0.004	0.836	0.01	0.098	6
