# Supplementary material for: Barley heads east: Genetic analyses reveal routes of spread through diverse Eurasian landscapes
Source: PLoS One. 2018 Jul 18;13(7):e0196652. doi: 10.1371/journal.pone.0196652 (PMC6051582; doi:10.1371/journal.pone.0196652)
Supplement: S5 Table — (XLSX) [file pone.0196652.s008.xlsx]

## Sheet: S5Table_SSRMarkerDiversity
Marker	Allele No.	Major Allele Frquency	GenotypeNo	No. of observations	Availability	PIC	Ho	He	F
Overall (All individuals and all markers)
M3	15	0.283887	17	391	0.757752	0.770267	0.00757576	0.68623	0.990249
M9	38	0.24177	42	486	0.94186	0.891216	0.010929	0.865213	0.988032
M10	18	0.573816	22	359	0.695736	0.628063	0.00867082	0.429824	0.974057
M11	8	0.481855	11	496	0.96124	0.54137	0.0082414	0.590209	0.987964
M12L	14	0.390873	19	504	0.976744	0.761857	0.0130463	0.7227	0.98415
M12U	16	0.336864	19	472	0.914729	0.800821	0.00494858	0.801013	0.99396
M13	6	0.344027	15	452	0.875969	0.648266	0.38275	0.686618	0.436574
M14	19	0.543611	24	493	0.955426	0.667564	0.0120773	0.618597	0.986378
M15	7	0.419355	9	496	0.96124	0.642574	0.00516796	0.649094	0.993101
M17	12	0.710953	14	493	0.955426	0.412567	0.00806452	0.446717	0.983392
M18	6	0.767396	8	503	0.974806	0.324654	0.0195053	0.314435	0.946305
M19	13	0.566872	17	486	0.94186	0.621652	0.0106456	0.603165	0.984146
M20	7	0.448515	10	505	0.978682	0.678048	0.0140978	0.665806	0.97464
M21	7	0.609127	8	504	0.976744	0.513775	0.00483092	0.559935	0.990902
M22	19	0.223837	22	344	0.666667	0.844247	0.00766114	0.776741	0.991294
M23	7	0.558889	7	450	0.872093	0.466431	0.00374532	0.524078	0.993042
M24	20	0.372165	28	485	0.939922	0.782939	0.0187504	0.711475	0.978295
M25	24	0.308442	28	462	0.895349	0.814773	0.0107008	0.772291	0.988066
M29	5	0.818091	6	503	0.974806	0.275023	0.00252525	0.331514	0.99288
Mean	13.7368	0.473702	17.1579	467.579	0.906161	0.636111	0.0291544	0.618719	0.955654
Vulgare
M3	8	0.441176	8	238	0.678063	0.635271	0	0.687699	1
M9	32	0.266862	32	341	0.97151	0.867928	0	0.877185	1
M10	10	0.758333	13	240	0.683761	0.378031	0.0166667	0.403151	0.958659
M11	7	0.537313	8	335	0.954416	0.482646	0.00298507	0.566705	0.994733
M12L	6	0.511628	6	344	0.980057	0.62844	0.00290698	0.668229	0.99565
M12U	11	0.424556	13	338	0.962963	0.708572	0.00591716	0.74063	0.992011
M13	5	0.363924	11	316	0.900285	0.618759	0.509494	0.683785	0.254892
M14	12	0.668675	12	332	0.945869	0.517636	0	0.534403	1
M15	6	0.5	6	344	0.980057	0.554304	0	0.62353	1
M17	8	0.710983	8	346	0.985755	0.374554	0	0.434896	1
M18	4	0.936599	4	347	0.988604	0.11793	0	0.121021	1
M19	8	0.688253	10	332	0.945869	0.463038	0.00903614	0.49403	0.981709
M20	7	0.382609	8	345	0.982906	0.700305	0.0057971	0.740563	0.992172
M21	6	0.597668	6	343	0.977208	0.516031	0	0.570375	1
M22	13	0.291845	14	233	0.663818	0.780102	0.00429185	0.806324	0.994677
M23	5	0.535503	5	338	0.962963	0.444008	0	0.542488	1
M24	14	0.456268	16	343	0.977208	0.688322	0.0058309	0.720971	0.991912
M25	19	0.360119	20	336	0.957265	0.756105	0.00297619	0.782884	0.996198
M29	4	0.833333	4	348	0.991453	0.255237	0	0.284499	1
Mean	9.73684	0.540297	10.7368	323.105	0.920528	0.551959	0.0297843	0.593861	0.955401
Agriocrithon
M3	4	0.571429	4	21	0.913043	0.539611	0	0.594104	1
M9	8	0.347826	8	23	1	0.783402	0	0.805293	1
M10	1	1	1	12	0.521739	0	0	0	-
M11	2	0.521739	2	23	1	0.374527	0	0.499055	1
M12L	6	0.5	6	22	0.956522	0.614456	0	0.661157	1
M12U	6	0.272727	6	22	0.956522	0.746901	0	0.780992	1
M13	3	0.363636	5	22	0.956522	0.586845	0.454545	0.661157	0.3125
M14	5	0.73913	5	23	1	0.413892	0	0.434783	1
M15	3	0.478261	3	23	1	0.481874	0	0.574669	1
M17	3	0.73913	3	23	1	0.381903	0	0.41966	1
M18	3	0.804348	4	23	1	0.308398	0.0434783	0.333648	0.869688
M19	4	0.652174	4	23	1	0.496611	0	0.533081	1
M20	4	0.347826	4	23	1	0.670638	0	0.722117	1
M21	4	0.565217	4	23	1	0.511448	0	0.57845	1
M22	3	0.5	3	4	0.173913	0.554688	0	0.625	1
M23	2	0.565217	2	23	1	0.370711	0	0.491493	1
M24	4	0.652174	4	23	1	0.489678	0	0.529301	1
M25	5	0.521739	5	23	1	0.565049	0	0.623819	1
M29	3	0.782609	3	23	1	0.315908	0	0.355388	1
Mean	3.84211	0.57501	4	21.1579	0.919908	0.484555	0.0262118	0.538061	0.954566
Spontaneum
M3	13	0.412879	15	132	0.929577	0.757101	0.0227273	0.776888	0.970746
M9	27	0.192623	31	122	0.859155	0.907508	0.0327869	0.913162	0.964095
M10	18	0.219626	19	107	0.753521	0.876795	0.00934579	0.886322	0.989456
M11	7	0.384058	10	138	0.971831	0.654616	0.0217391	0.704868	0.969159
M12L	14	0.32971	19	138	0.971831	0.825065	0.0362319	0.838716	0.956801
M12U	15	0.245536	16	112	0.788732	0.871518	0.00892857	0.881417	0.98987
M13	6	0.372807	13	114	0.802817	0.668311	0.184211	0.714912	0.742331
M14	17	0.210145	22	138	0.971831	0.876577	0.0362319	0.886605	0.959134
M15	6	0.337209	8	129	0.908451	0.707181	0.0155039	0.749084	0.979303
M17	10	0.705645	12	124	0.873239	0.469019	0.0241935	0.485594	0.950177
M18	5	0.639098	7	133	0.93662	0.4044	0.0150376	0.488637	0.969225
M19	12	0.362595	14	131	0.922535	0.756133	0.0229008	0.782384	0.97073
M20	4	0.631387	6	137	0.964789	0.480441	0.0364964	0.534738	0.931749
M21	7	0.644928	8	138	0.971831	0.486253	0.0144928	0.530981	0.972706
M22	14	0.17757	16	107	0.753521	0.890396	0.0186916	0.898899	0.979206
M23	6	0.646067	6	89	0.626761	0.500244	0.011236	0.538253	0.979125
M24	18	0.231092	24	119	0.838028	0.874501	0.0504202	0.884154	0.942974
M25	18	0.160194	21	103	0.725352	0.903416	0.0291262	0.910171	0.967999
M29	4	0.784091	5	132	0.929577	0.317007	0.00757576	0.354654	0.978639
Mean	11.6316	0.404593	14.3158	123.316	0.868421	0.696131	0.0314672	0.724234	0.95597
