# Supplementary material for: Barley heads east: Genetic analyses reveal routes of spread through diverse Eurasian landscapes
Source: PLoS One. 2018 Jul 18;13(7):e0196652. doi: 10.1371/journal.pone.0196652 (PMC6051582; doi:10.1371/journal.pone.0196652)
Supplement: S6 Table — SE = standard error, N = number of accessions, Na = number of alleles, Ho = observed heterozygosity, He = expected heterozygosity, F = fixation Index. The results are based on allele frequencies for 19 SSR markers in 351 vulgare, 142 spontaneum and 23 agriocrithon accessions. (XLSX) [file pone.0196652.s009.xlsx]

## Sheet: S6Table_DiversityTaxa
Taxon		N	NA	HO	HE	F
vulgare	Mean	351	9.737	0.03	0.594	0.955
	SE	-	1.523	0.027	0.043	0.039
agriocrithon	Mean	23	3.842	0.026	0.538	0.955
	SE	-	0.377	0.024	0.042	0.037
spontaneum	Mean	142	11.632	0.031	0.724	0.956
	SE	-	1.443	0.009	0.041	0.012
Total	Mean	516	8.404	0.029	0.619	0.955
	SE	-	0.827	0.012	0.026	0.018
