# Supplementary material for: Barley heads east: Genetic analyses reveal routes of spread through diverse Eurasian landscapes
Source: PLoS One. 2018 Jul 18;13(7):e0196652. doi: 10.1371/journal.pone.0196652 (PMC6051582; doi:10.1371/journal.pone.0196652)
Supplement: S7 Table — FST (below diagonal) and D (above diagonal) values are based on the allele frequencies of 19 polymorphic SSRs. The results are based on allele frequencies for 19 SSR markers in 351 vulgare, 142 spontaneum and 23 agriocrithon accessions. (XLSX) [file pone.0196652.s010.xlsx]

## Sheet: S7Table_PairwiseTaxa
vulgare	agriocrithon	spontaneum
-	0.093	0.346	vulgare
0.031	-	0.379	agriocrithon
0.075	0.087	-	spontaneum
