# Supplementary material for: Barley heads east: Genetic analyses reveal routes of spread through diverse Eurasian landscapes
Source: PLoS One. 2018 Jul 18;13(7):e0196652. doi: 10.1371/journal.pone.0196652 (PMC6051582; doi:10.1371/journal.pone.0196652)
Supplement: S8 Table — The results are based on allele frequencies for 19 SSR markers in 351 vulgare, 142 spontaneum and 23 agriocrithon accessions. LnP(D) and ∆K, calculated according to [1], and implemented in CorrSieve 1.4 [2]. Data is plotted in S1 Fig. (XLSX) [file pone.0196652.s011.xlsx]

## Sheet: S8Table_CorrSieve
K	Mean lnP(D)	L'(K)	L''(K)	delta K
1	-27354.1
2	-23931.9	3422.23	546.574	6.23426
3	-21056.2	2875.66	1423.26	329.575
4	-19603.8	1452.4	562.704	1.82944
5	-18714.1	889.697	182.706	3.30335
6	-18007.1	706.991	153.426	2.76943
7	-17453.6	553.565	213.937	1.67011
8	-17113.9	339.628	615.041	47.4743
9	-17389.4	-275.413	949.62	0.415844
10	-16715.2	674.207
