# Supplementary material for: Barley heads east: Genetic analyses reveal routes of spread through diverse Eurasian landscapes
Source: PLoS One. 2018 Jul 18;13(7):e0196652. doi: 10.1371/journal.pone.0196652 (PMC6051582; doi:10.1371/journal.pone.0196652)
Supplement: S9 Table — The results are based on allele frequencies for 19 SSR markers in 351 vulgare, 142 spontaneum and 23 agriocrithon accessions. SE = standard error, N = number of accessions, Na = number of alleles, Ho = observed heterozygosity, He = expected heterozygosity, F = fixation index. (XLSX) [file pone.0196652.s012.xlsx]

## Sheet: S9Table_Diversity_K3
Genepool		N	NA	HO	HE	F
1	Mean	215	7.474	0.032	0.549	0.951
	SE	-	1.08	0.029	0.045	0.042
2	Mean	127	11.316	0.032	0.712	0.955
	SE	-	1.429	0.007	0.044	0.01
3	Mean	174	8.368	0.026	0.507	0.959
	SE	-	1.343	0.023	0.053	0.035
