# Supplementary material for: Barley heads east: Genetic analyses reveal routes of spread through diverse Eurasian landscapes
Source: PLoS One. 2018 Jul 18;13(7):e0196652. doi: 10.1371/journal.pone.0196652 (PMC6051582; doi:10.1371/journal.pone.0196652)
Supplement: S10 Table — The results are based on allele frequencies for 19 SSR markers in 351 vulgare, 142 spontaneum and 23 agriocrithon accessions. N = number of accessions, Na = number of alleles, Ho = observed heterozygosity, He = expected heterozygosity, F = fixation index. (XLSX) [file pone.0196652.s013.xlsx]

## Sheet: S10Table_Diversity_K8
Genepool		N	NA	HO	HE	F
1	Mean	64.684	8.579	0.026	0.638	0.959
	SE	1.851	1.066	0.006	0.048	0.01
2	Mean	46.158	9.368	0.041	0.729	0.941
	SE	1.462	0.959	0.012	0.035	0.018
3	Mean	70.632	5	0.04	0.443	0.942
	SE	1.941	0.572	0.036	0.05	0.052
4	Mean	88.211	4.579	0.021	0.413	0.94
	SE	2.119	0.542	0.019	0.054	0.037
5	Mean	41.632	4.947	0.041	0.448	0.922
	SE	1.954	0.778	0.036	0.057	0.062
6	Mean	56.947	5.211	0.008	0.463	0.986
	SE	1.902	0.804	0.008	0.055	0.014
7	Mean	67.684	5.158	0.038	0.419	0.932
	SE	2.758	0.681	0.034	0.052	0.057
8	Mean	31.632	4.211	0.032	0.409	0.895
	SE	1.226	0.533	0.027	0.049	0.067
