# Supplementary material for: Barley heads east: Genetic analyses reveal routes of spread through diverse Eurasian landscapes
Source: PLoS One. 2018 Jul 18;13(7):e0196652. doi: 10.1371/journal.pone.0196652 (PMC6051582; doi:10.1371/journal.pone.0196652)
Supplement: S11 Table — The results are based on allele frequencies for 19 SSR markers in 351 vulgare, 142 spontaneum and 23 agriocrithon accessions. (XLSX) [file pone.0196652.s014.xlsx]

## Sheet: S11Table_PairwiseK8Genepools
	K8_1	K8_2	K8_3	K8_4	K8_5	K8_6	K8_7	K8_8
K8_1	-	-	-	-	-	-	-	-
K8_2	0.310512	-	-	-	-	-	-	-
K8_3	0.697868	0.795635	-	-	-	-	-	-
K8_4	0.745536	0.622369	0.501051	-	-	-	-	-
K8_5	0.484369	0.606195	0.337917	0.313867	-	-	-	-
K8_6	0.618714	0.542219	0.653567	0.431722	0.427365	-	-	-
K8_7	0.738946	0.468004	0.763437	0.409222	0.48199	0.202107	-	-
K8_8	0.673249	0.485595	0.877588	0.451827	0.506373	0.315391	0.15699	-
