# Supplementary material for: Barley heads east: Genetic analyses reveal routes of spread through diverse Eurasian landscapes
Source: PLoS One. 2018 Jul 18;13(7):e0196652. doi: 10.1371/journal.pone.0196652 (PMC6051582; doi:10.1371/journal.pone.0196652)
Supplement: S1 File — Each *_f file contains a summary of the marginal posterior distribution of the parameters at a given value of K, per replicate. (ZIP) [file pone.0196652.s016.zip]

Archive with 404 entries (401 files):
- Raw genotyping  _f files/
- Raw genotyping  _f files/HvHspIn15Jul15.txt_1010_f
- __MACOSX/
- __MACOSX/Raw genotyping  _f files/
- __MACOSX/Raw genotyping  _f files/._HvHspIn15Jul15.txt_1010_f
- Raw genotyping  _f files/HvHspIn15Jul15.txt_1011_f
- __MACOSX/Raw genotyping  _f files/._HvHspIn15Jul15.txt_1011_f
- Raw genotyping  _f files/HvHspIn15Jul15.txt_1012_f
- __MACOSX/Raw genotyping  _f files/._HvHspIn15Jul15.txt_1012_f
- Raw genotyping  _f files/HvHspIn15Jul15.txt_1013_f
- __MACOSX/Raw genotyping  _f files/._HvHspIn15Jul15.txt_1013_f
- Raw genotyping  _f files/HvHspIn15Jul15.txt_1014_f
- __MACOSX/Raw genotyping  _f files/._HvHspIn15Jul15.txt_1014_f
- Raw genotyping  _f files/HvHspIn15Jul15.txt_1015_f
- __MACOSX/Raw genotyping  _f files/._HvHspIn15Jul15.txt_1015_f
- Raw genotyping  _f files/HvHspIn15Jul15.txt_1016_f
- __MACOSX/Raw genotyping  _f files/._HvHspIn15Jul15.txt_1016_f
- Raw genotyping  _f files/HvHspIn15Jul15.txt_1017_f
- __MACOSX/Raw genotyping  _f files/._HvHspIn15Jul15.txt_1017_f
- Raw genotyping  _f files/HvHspIn15Jul15.txt_1018_f
- __MACOSX/Raw genotyping  _f files/._HvHspIn15Jul15.txt_1018_f
- Raw genotyping  _f files/HvHspIn15Jul15.txt_1019_f
- __MACOSX/Raw genotyping  _f files/._HvHspIn15Jul15.txt_1019_f
- Raw genotyping  _f files/HvHspIn15Jul15.txt_101_f
- __MACOSX/Raw genotyping  _f files/._HvHspIn15Jul15.txt_101_f
- Raw genotyping  _f files/HvHspIn15Jul15.txt_1020_f
- __MACOSX/Raw genotyping  _f files/._HvHspIn15Jul15.txt_1020_f
- Raw genotyping  _f files/HvHspIn15Jul15.txt_102_f
- __MACOSX/Raw genotyping  _f files/._HvHspIn15Jul15.txt_102_f
- Raw genotyping  _f files/HvHspIn15Jul15.txt_103_f
- __MACOSX/Raw genotyping  _f files/._HvHspIn15Jul15.txt_103_f
- Raw genotyping  _f files/HvHspIn15Jul15.txt_104_f
- __MACOSX/Raw genotyping  _f files/._HvHspIn15Jul15.txt_104_f
- Raw genotyping  _f files/HvHspIn15Jul15.txt_105_f
- __MACOSX/Raw genotyping  _f files/._HvHspIn15Jul15.txt_105_f
- Raw genotyping  _f files/HvHspIn15Jul15.txt_106_f
- __MACOSX/Raw genotyping  _f files/._HvHspIn15Jul15.txt_106_f
- Raw genotyping  _f files/HvHspIn15Jul15.txt_107_f
- __MACOSX/Raw genotyping  _f files/._HvHspIn15Jul15.txt_107_f
- Raw genotyping  _f files/HvHspIn15Jul15.txt_108_f
- __MACOSX/Raw genotyping  _f files/._HvHspIn15Jul15.txt_108_f
- Raw genotyping  _f files/HvHspIn15Jul15.txt_109_f
- __MACOSX/Raw genotyping  _f files/._HvHspIn15Jul15.txt_109_f
- Raw genotyping  _f files/HvHspIn15Jul15.txt_110_f
- __MACOSX/Raw genotyping  _f files/._HvHspIn15Jul15.txt_110_f
- Raw genotyping  _f files/HvHspIn15Jul15.txt_111_f
- __MACOSX/Raw genotyping  _f files/._HvHspIn15Jul15.txt_111_f
- Raw genotyping  _f files/HvHspIn15Jul15.txt_112_f
- __MACOSX/Raw genotyping  _f files/._HvHspIn15Jul15.txt_112_f
- Raw genotyping  _f files/HvHspIn15Jul15.txt_113_f
- __MACOSX/Raw genotyping  _f files/._HvHspIn15Jul15.txt_113_f
- Raw genotyping  _f files/HvHspIn15Jul15.txt_114_f
- __MACOSX/Raw genotyping  _f files/._HvHspIn15Jul15.txt_114_f
- Raw genotyping  _f files/HvHspIn15Jul15.txt_115_f
- __MACOSX/Raw genotyping  _f files/._HvHspIn15Jul15.txt_115_f
- Raw genotyping  _f files/HvHspIn15Jul15.txt_116_f
- __MACOSX/Raw genotyping  _f files/._HvHspIn15Jul15.txt_116_f
- Raw genotyping  _f files/HvHspIn15Jul15.txt_117_f
- __MACOSX/Raw genotyping  _f files/._HvHspIn15Jul15.txt_117_f
- Raw genotyping  _f files/HvHspIn15Jul15.txt_118_f
- __MACOSX/Raw genotyping  _f files/._HvHspIn15Jul15.txt_118_f
- Raw genotyping  _f files/HvHspIn15Jul15.txt_119_f
- __MACOSX/Raw genotyping  _f files/._HvHspIn15Jul15.txt_119_f
- Raw genotyping  _f files/HvHspIn15Jul15.txt_11_f
- __MACOSX/Raw genotyping  _f files/._HvHspIn15Jul15.txt_11_f
- Raw genotyping  _f files/HvHspIn15Jul15.txt_120_f
- __MACOSX/Raw genotyping  _f files/._HvHspIn15Jul15.txt_120_f
- Raw genotyping  _f files/HvHspIn15Jul15.txt_12_f
- __MACOSX/Raw genotyping  _f files/._HvHspIn15Jul15.txt_12_f
- Raw genotyping  _f files/HvHspIn15Jul15.txt_13_f
- __MACOSX/Raw genotyping  _f files/._HvHspIn15Jul15.txt_13_f
- Raw genotyping  _f files/HvHspIn15Jul15.txt_14_f
- __MACOSX/Raw genotyping  _f files/._HvHspIn15Jul15.txt_14_f
- Raw genotyping  _f files/HvHspIn15Jul15.txt_15_f
- __MACOSX/Raw genotyping  _f files/._HvHspIn15Jul15.txt_15_f
- Raw genotyping  _f files/HvHspIn15Jul15.txt_16_f
- __MACOSX/Raw genotyping  _f files/._HvHspIn15Jul15.txt_16_f
- Raw genotyping  _f files/HvHspIn15Jul15.txt_17_f
- __MACOSX/Raw genotyping  _f files/._HvHspIn15Jul15.txt_17_f
- Raw genotyping  _f files/HvHspIn15Jul15.txt_18_f
- __MACOSX/Raw genotyping  _f files/._HvHspIn15Jul15.txt_18_f
- Raw genotyping  _f files/HvHspIn15Jul15.txt_19_f
- __MACOSX/Raw genotyping  _f files/._HvHspIn15Jul15.txt_19_f
- Raw genotyping  _f files/HvHspIn15Jul15.txt_210_f
- __MACOSX/Raw genotyping  _f files/._HvHspIn15Jul15.txt_210_f
- Raw genotyping  _f files/HvHspIn15Jul15.txt_211_f
- __MACOSX/Raw genotyping  _f files/._HvHspIn15Jul15.txt_211_f
- Raw genotyping  _f files/HvHspIn15Jul15.txt_212_f
- __MACOSX/Raw genotyping  _f files/._HvHspIn15Jul15.txt_212_f
- Raw genotyping  _f files/HvHspIn15Jul15.txt_213_f
- __MACOSX/Raw genotyping  _f files/._HvHspIn15Jul15.txt_213_f
- Raw genotyping  _f files/HvHspIn15Jul15.txt_214_f
- __MACOSX/Raw genotyping  _f files/._HvHspIn15Jul15.txt_214_f
- Raw genotyping  _f files/HvHspIn15Jul15.txt_215_f
- __MACOSX/Raw genotyping  _f files/._HvHspIn15Jul15.txt_215_f
- Raw genotyping  _f files/HvHspIn15Jul15.txt_216_f
- __MACOSX/Raw genotyping  _f files/._HvHspIn15Jul15.txt_216_f
- Raw genotyping  _f files/HvHspIn15Jul15.txt_217_f
- __MACOSX/Raw genotyping  _f files/._HvHspIn15Jul15.txt_217_f
- Raw genotyping  _f files/HvHspIn15Jul15.txt_218_f
- __MACOSX/Raw genotyping  _f files/._HvHspIn15Jul15.txt_218_f
- Raw genotyping  _f files/HvHspIn15Jul15.txt_219_f
- __MACOSX/Raw genotyping  _f files/._HvHspIn15Jul15.txt_219_f
- Raw genotyping  _f files/HvHspIn15Jul15.txt_21_f
- __MACOSX/Raw genotyping  _f files/._HvHspIn15Jul15.txt_21_f
- Raw genotyping  _f files/HvHspIn15Jul15.txt_220_f
- __MACOSX/Raw genotyping  _f files/._HvHspIn15Jul15.txt_220_f
- Raw genotyping  _f files/HvHspIn15Jul15.txt_22_f
- __MACOSX/Raw genotyping  _f files/._HvHspIn15Jul15.txt_22_f
- Raw genotyping  _f files/HvHspIn15Jul15.txt_23_f
- __MACOSX/Raw genotyping  _f files/._HvHspIn15Jul15.txt_23_f
- Raw genotyping  _f files/HvHspIn15Jul15.txt_24_f
- __MACOSX/Raw genotyping  _f files/._HvHspIn15Jul15.txt_24_f
- Raw genotyping  _f files/HvHspIn15Jul15.txt_25_f
- __MACOSX/Raw genotyping  _f files/._HvHspIn15Jul15.txt_25_f
- Raw genotyping  _f files/HvHspIn15Jul15.txt_26_f
- __MACOSX/Raw genotyping  _f files/._HvHspIn15Jul15.txt_26_f
- Raw genotyping  _f files/HvHspIn15Jul15.txt_27_f
- __MACOSX/Raw genotyping  _f files/._HvHspIn15Jul15.txt_27_f
- Raw genotyping  _f files/HvHspIn15Jul15.txt_28_f
- __MACOSX/Raw genotyping  _f files/._HvHspIn15Jul15.txt_28_f
- Raw genotyping  _f files/HvHspIn15Jul15.txt_29_f
- __MACOSX/Raw genotyping  _f files/._HvHspIn15Jul15.txt_29_f
- Raw genotyping  _f files/HvHspIn15Jul15.txt_310_f
- __MACOSX/Raw genotyping  _f files/._HvHspIn15Jul15.txt_310_f
- Raw genotyping  _f files/HvHspIn15Jul15.txt_311_f
- __MACOSX/Raw genotyping  _f files/._HvHspIn15Jul15.txt_311_f
- Raw genotyping  _f files/HvHspIn15Jul15.txt_312_f
- __MACOSX/Raw genotyping  _f files/._HvHspIn15Jul15.txt_312_f
- Raw genotyping  _f files/HvHspIn15Jul15.txt_313_f
- __MACOSX/Raw genotyping  _f files/._HvHspIn15Jul15.txt_313_f
- Raw genotyping  _f files/HvHspIn15Jul15.txt_314_f
- __MACOSX/Raw genotyping  _f files/._HvHspIn15Jul15.txt_314_f
- Raw genotyping  _f files/HvHspIn15Jul15.txt_315_f
- __MACOSX/Raw genotyping  _f files/._HvHspIn15Jul15.txt_315_f
- Raw genotyping  _f files/HvHspIn15Jul15.txt_316_f
- __MACOSX/Raw genotyping  _f files/._HvHspIn15Jul15.txt_316_f
- Raw genotyping  _f files/HvHspIn15Jul15.txt_317_f
- __MACOSX/Raw genotyping  _f files/._HvHspIn15Jul15.txt_317_f
- Raw genotyping  _f files/HvHspIn15Jul15.txt_318_f
- __MACOSX/Raw genotyping  _f files/._HvHspIn15Jul15.txt_318_f
- Raw genotyping  _f files/HvHspIn15Jul15.txt_319_f
- __MACOSX/Raw genotyping  _f files/._HvHspIn15Jul15.txt_319_f
- Raw genotyping  _f files/HvHspIn15Jul15.txt_31_f
- __MACOSX/Raw genotyping  _f files/._HvHspIn15Jul15.txt_31_f
- Raw genotyping  _f files/HvHspIn15Jul15.txt_320_f
- __MACOSX/Raw genotyping  _f files/._HvHspIn15Jul15.txt_320_f
- Raw genotyping  _f files/HvHspIn15Jul15.txt_32_f
- __MACOSX/Raw genotyping  _f files/._HvHspIn15Jul15.txt_32_f
- Raw genotyping  _f files/HvHspIn15Jul15.txt_33_f
- __MACOSX/Raw genotyping  _f files/._HvHspIn15Jul15.txt_33_f
- Raw genotyping  _f files/HvHspIn15Jul15.txt_34_f
- __MACOSX/Raw genotyping  _f files/._HvHspIn15Jul15.txt_34_f
- Raw genotyping  _f files/HvHspIn15Jul15.txt_35_f
- __MACOSX/Raw genotyping  _f files/._HvHspIn15Jul15.txt_35_f
- Raw genotyping  _f files/HvHspIn15Jul15.txt_36_f
- __MACOSX/Raw genotyping  _f files/._HvHspIn15Jul15.txt_36_f
- Raw genotyping  _f files/HvHspIn15Jul15.txt_37_f
- __MACOSX/Raw genotyping  _f files/._HvHspIn15Jul15.txt_37_f
- Raw genotyping  _f files/HvHspIn15Jul15.txt_38_f
- __MACOSX/Raw genotyping  _f files/._HvHspIn15Jul15.txt_38_f
- Raw genotyping  _f files/HvHspIn15Jul15.txt_39_f
- __MACOSX/Raw genotyping  _f files/._HvHspIn15Jul15.txt_39_f
- Raw genotyping  _f files/HvHspIn15Jul15.txt_410_f
- __MACOSX/Raw genotyping  _f files/._HvHspIn15Jul15.txt_410_f
- Raw genotyping  _f files/HvHspIn15Jul15.txt_411_f
- __MACOSX/Raw genotyping  _f files/._HvHspIn15Jul15.txt_411_f
- Raw genotyping  _f files/HvHspIn15Jul15.txt_412_f
- __MACOSX/Raw genotyping  _f files/._HvHspIn15Jul15.txt_412_f
- Raw genotyping  _f files/HvHspIn15Jul15.txt_413_f
- __MACOSX/Raw genotyping  _f files/._HvHspIn15Jul15.txt_413_f
- Raw genotyping  _f files/HvHspIn15Jul15.txt_414_f
- __MACOSX/Raw genotyping  _f files/._HvHspIn15Jul15.txt_414_f
- Raw genotyping  _f files/HvHspIn15Jul15.txt_415_f
- __MACOSX/Raw genotyping  _f files/._HvHspIn15Jul15.txt_415_f
- Raw genotyping  _f files/HvHspIn15Jul15.txt_416_f
- __MACOSX/Raw genotyping  _f files/._HvHspIn15Jul15.txt_416_f
- Raw genotyping  _f files/HvHspIn15Jul15.txt_417_f
- __MACOSX/Raw genotyping  _f files/._HvHspIn15Jul15.txt_417_f
- Raw genotyping  _f files/HvHspIn15Jul15.txt_418_f
- __MACOSX/Raw genotyping  _f files/._HvHspIn15Jul15.txt_418_f
- Raw genotyping  _f files/HvHspIn15Jul15.txt_419_f
- __MACOSX/Raw genotyping  _f files/._HvHspIn15Jul15.txt_419_f
- Raw genotyping  _f files/HvHspIn15Jul15.txt_41_f
- __MACOSX/Raw genotyping  _f files/._HvHspIn15Jul15.txt_41_f
- Raw genotyping  _f files/HvHspIn15Jul15.txt_420_f
- __MACOSX/Raw genotyping  _f files/._HvHspIn15Jul15.txt_420_f
- Raw genotyping  _f files/HvHspIn15Jul15.txt_42_f
- __MACOSX/Raw genotyping  _f files/._HvHspIn15Jul15.txt_42_f
- Raw genotyping  _f files/HvHspIn15Jul15.txt_43_f
- __MACOSX/Raw genotyping  _f files/._HvHspIn15Jul15.txt_43_f
- Raw genotyping  _f files/HvHspIn15Jul15.txt_44_f
- __MACOSX/Raw genotyping  _f files/._HvHspIn15Jul15.txt_44_f
- Raw genotyping  _f files/HvHspIn15Jul15.txt_45_f
- __MACOSX/Raw genotyping  _f files/._HvHspIn15Jul15.txt_45_f
- Raw genotyping  _f files/HvHspIn15Jul15.txt_46_f
- __MACOSX/Raw genotyping  _f files/._HvHspIn15Jul15.txt_46_f
- Raw genotyping  _f files/HvHspIn15Jul15.txt_47_f
- __MACOSX/Raw genotyping  _f files/._HvHspIn15Jul15.txt_47_f
- Raw genotyping  _f files/HvHspIn15Jul15.txt_48_f
- __MACOSX/Raw genotyping  _f files/._HvHspIn15Jul15.txt_48_f
- Raw genotyping  _f files/HvHspIn15Jul15.txt_49_f
- __MACOSX/Raw genotyping  _f files/._HvHspIn15Jul15.txt_49_f
- Raw genotyping  _f files/HvHspIn15Jul15.txt_510_f
- __MACOSX/Raw genotyping  _f files/._HvHspIn15Jul15.txt_510_f
- Raw genotyping  _f files/HvHspIn15Jul15.txt_511_f
- __MACOSX/Raw genotyping  _f files/._HvHspIn15Jul15.txt_511_f
- Raw genotyping  _f files/HvHspIn15Jul15.txt_512_f
- __MACOSX/Raw genotyping  _f files/._HvHspIn15Jul15.txt_512_f
- Raw genotyping  _f files/HvHspIn15Jul15.txt_513_f
- __MACOSX/Raw genotyping  _f files/._HvHspIn15Jul15.txt_513_f
- Raw genotyping  _f files/HvHspIn15Jul15.txt_514_f
- __MACOSX/Raw genotyping  _f files/._HvHspIn15Jul15.txt_514_f
- Raw genotyping  _f files/HvHspIn15Jul15.txt_515_f
- __MACOSX/Raw genotyping  _f files/._HvHspIn15Jul15.txt_515_f
- Raw genotyping  _f files/HvHspIn15Jul15.txt_516_f
- __MACOSX/Raw genotyping  _f files/._HvHspIn15Jul15.txt_516_f
- Raw genotyping  _f files/HvHspIn15Jul15.txt_517_f
- __MACOSX/Raw genotyping  _f files/._HvHspIn15Jul15.txt_517_f
- Raw genotyping  _f files/HvHspIn15Jul15.txt_518_f
- __MACOSX/Raw genotyping  _f files/._HvHspIn15Jul15.txt_518_f
- Raw genotyping  _f files/HvHspIn15Jul15.txt_519_f
- __MACOSX/Raw genotyping  _f files/._HvHspIn15Jul15.txt_519_f
- Raw genotyping  _f files/HvHspIn15Jul15.txt_51_f
- __MACOSX/Raw genotyping  _f files/._HvHspIn15Jul15.txt_51_f
- Raw genotyping  _f files/HvHspIn15Jul15.txt_520_f
- __MACOSX/Raw genotyping  _f files/._HvHspIn15Jul15.txt_520_f
- Raw genotyping  _f files/HvHspIn15Jul15.txt_52_f
- __MACOSX/Raw genotyping  _f files/._HvHspIn15Jul15.txt_52_f
- Raw genotyping  _f files/HvHspIn15Jul15.txt_53_f
- __MACOSX/Raw genotyping  _f files/._HvHspIn15Jul15.txt_53_f
- Raw genotyping  _f files/HvHspIn15Jul15.txt_54_f
- __MACOSX/Raw genotyping  _f files/._HvHspIn15Jul15.txt_54_f
- Raw genotyping  _f files/HvHspIn15Jul15.txt_55_f
- __MACOSX/Raw genotyping  _f files/._HvHspIn15Jul15.txt_55_f
- Raw genotyping  _f files/HvHspIn15Jul15.txt_56_f
- __MACOSX/Raw genotyping  _f files/._HvHspIn15Jul15.txt_56_f
- Raw genotyping  _f files/HvHspIn15Jul15.txt_57_f
- __MACOSX/Raw genotyping  _f files/._HvHspIn15Jul15.txt_57_f
- Raw genotyping  _f files/HvHspIn15Jul15.txt_58_f
- __MACOSX/Raw genotyping  _f files/._HvHspIn15Jul15.txt_58_f
- Raw genotyping  _f files/HvHspIn15Jul15.txt_59_f
- __MACOSX/Raw genotyping  _f files/._HvHspIn15Jul15.txt_59_f
- Raw genotyping  _f files/HvHspIn15Jul15.txt_610_f
- __MACOSX/Raw genotyping  _f files/._HvHspIn15Jul15.txt_610_f
- Raw genotyping  _f files/HvHspIn15Jul15.txt_611_f
- __MACOSX/Raw genotyping  _f files/._HvHspIn15Jul15.txt_611_f
- Raw genotyping  _f files/HvHspIn15Jul15.txt_612_f
- __MACOSX/Raw genotyping  _f files/._HvHspIn15Jul15.txt_612_f
- Raw genotyping  _f files/HvHspIn15Jul15.txt_613_f
- __MACOSX/Raw genotyping  _f files/._HvHspIn15Jul15.txt_613_f
- Raw genotyping  _f files/HvHspIn15Jul15.txt_614_f
- __MACOSX/Raw genotyping  _f files/._HvHspIn15Jul15.txt_614_f
- Raw genotyping  _f files/HvHspIn15Jul15.txt_615_f
- __MACOSX/Raw genotyping  _f files/._HvHspIn15Jul15.txt_615_f
- Raw genotyping  _f files/HvHspIn15Jul15.txt_616_f
- __MACOSX/Raw genotyping  _f files/._HvHspIn15Jul15.txt_616_f
- Raw genotyping  _f files/HvHspIn15Jul15.txt_617_f
- __MACOSX/Raw genotyping  _f files/._HvHspIn15Jul15.txt_617_f
- Raw genotyping  _f files/HvHspIn15Jul15.txt_618_f
- __MACOSX/Raw genotyping  _f files/._HvHspIn15Jul15.txt_618_f
- Raw genotyping  _f files/HvHspIn15Jul15.txt_619_f
- __MACOSX/Raw genotyping  _f files/._HvHspIn15Jul15.txt_619_f
- Raw genotyping  _f files/HvHspIn15Jul15.txt_61_f
- __MACOSX/Raw genotyping  _f files/._HvHspIn15Jul15.txt_61_f
- Raw genotyping  _f files/HvHspIn15Jul15.txt_620_f
- __MACOSX/Raw genotyping  _f files/._HvHspIn15Jul15.txt_620_f
- Raw genotyping  _f files/HvHspIn15Jul15.txt_62_f
- __MACOSX/Raw genotyping  _f files/._HvHspIn15Jul15.txt_62_f
- Raw genotyping  _f files/HvHspIn15Jul15.txt_63_f
- __MACOSX/Raw genotyping  _f files/._HvHspIn15Jul15.txt_63_f
- Raw genotyping  _f files/HvHspIn15Jul15.txt_64_f
- __MACOSX/Raw genotyping  _f files/._HvHspIn15Jul15.txt_64_f
- Raw genotyping  _f files/HvHspIn15Jul15.txt_65_f
- __MACOSX/Raw genotyping  _f files/._HvHspIn15Jul15.txt_65_f
- Raw genotyping  _f files/HvHspIn15Jul15.txt_66_f
- __MACOSX/Raw genotyping  _f files/._HvHspIn15Jul15.txt_66_f
- Raw genotyping  _f files/HvHspIn15Jul15.txt_67_f
- __MACOSX/Raw genotyping  _f files/._HvHspIn15Jul15.txt_67_f
- Raw genotyping  _f files/HvHspIn15Jul15.txt_68_f
- __MACOSX/Raw genotyping  _f files/._HvHspIn15Jul15.txt_68_f
- Raw genotyping  _f files/HvHspIn15Jul15.txt_69_f
- __MACOSX/Raw genotyping  _f files/._HvHspIn15Jul15.txt_69_f
- Raw genotyping  _f files/HvHspIn15Jul15.txt_710_f
- __MACOSX/Raw genotyping  _f files/._HvHspIn15Jul15.txt_710_f
- Raw genotyping  _f files/HvHspIn15Jul15.txt_711_f
- __MACOSX/Raw genotyping  _f files/._HvHspIn15Jul15.txt_711_f
- Raw genotyping  _f files/HvHspIn15Jul15.txt_712_f
- __MACOSX/Raw genotyping  _f files/._HvHspIn15Jul15.txt_712_f
- Raw genotyping  _f files/HvHspIn15Jul15.txt_713_f
- __MACOSX/Raw genotyping  _f files/._HvHspIn15Jul15.txt_713_f
- Raw genotyping  _f files/HvHspIn15Jul15.txt_714_f
- __MACOSX/Raw genotyping  _f files/._HvHspIn15Jul15.txt_714_f
- Raw genotyping  _f files/HvHspIn15Jul15.txt_715_f
- __MACOSX/Raw genotyping  _f files/._HvHspIn15Jul15.txt_715_f
- Raw genotyping  _f files/HvHspIn15Jul15.txt_716_f
- __MACOSX/Raw genotyping  _f files/._HvHspIn15Jul15.txt_716_f
- Raw genotyping  _f files/HvHspIn15Jul15.txt_717_f
- __MACOSX/Raw genotyping  _f files/._HvHspIn15Jul15.txt_717_f
- Raw genotyping  _f files/HvHspIn15Jul15.txt_718_f
[truncated: 104 more entries]
